# Supplementary material for: Strong, tough, rapid-recovery, and fatigue-resistant hydrogels made of picot peptide fibres
Source: Nat Commun. 2023 May 4;14:2583. doi: 10.1038/s41467-023-38280-4 (PMC10160100; doi:10.1038/s41467-023-38280-4)
Supplement: Supplementary file 7 — Source Data [file 41467_2023_38280_MOESM7_ESM.xlsx]

## Sheet: Figure 2a
Figure 2a
	GK11			Fit				GK11/Cu2+			Fit
	Diameter (nm)	Intensity		Diameter (nm)	Intensity			Diameter (nm)	Intensity		Diameter (nm)	Intensity
	0	0.00121477		0	0.0262116			0	0.0416597		0	0.0546095
	0.4	0.0974376		0.0281407	0.0290858			0.4	0.104852		0.0281407	0.0574353
	0.8	0.221786		0.0562814	0.0322202			0.8	0.164766		0.0562814	0.0603635
	1.2	0.278728		0.0844221	0.0356275			1.2	0.192852		0.0844221	0.0633925
	1.6	0.222765		0.112563	0.0393195			1.6	0.174794		0.112563	0.0665201
	2	0.108157		0.140704	0.0433073			2	0.1284		0.140704	0.0697438
	2.4	0.0369458		0.168844	0.0476005			2.4	0.0752048		0.168844	0.0730603
	2.8	0.0160015		0.196985	0.0522072			2.8	0.047006		0.196985	0.0764659
	3.2	0.0089642		0.225126	0.057134			3.2	0.0293959		0.225126	0.0799564
	3.6	0.00431454		0.253266	0.0623854			3.6	0.0193788		0.253266	0.0835269
	4	0.00205255		0.281407	0.0679636			4	0.00891238		0.281407	0.0871721
	4.4	0.001131		0.309548	0.0738684			4.4	0.00511151		0.309548	0.0908861
	4.8	0.000167555		0.337688	0.080097			4.8	0.00365108		0.337688	0.0946625
	5.2	0.000125667		0.365829	0.0866438			5.2	0.00252767		0.365829	0.0984941
	5.6	0.000209444		0.39397	0.0934998			5.6	0.00148852		0.39397	0.102374
				0.422111	0.100653						0.422111	0.106293
				0.450251	0.108088						0.450251	0.110243
				0.478392	0.115787						0.478392	0.114216
				0.506533	0.123726						0.506533	0.118201
				0.534673	0.13188						0.534673	0.12219
				0.562814	0.140219						0.562814	0.126171
				0.590955	0.148712						0.590955	0.130134
				0.619095	0.157321						0.619095	0.134069
				0.647236	0.166007						0.647236	0.137963
				0.675377	0.174729						0.675377	0.141807
				0.703518	0.183442						0.703518	0.145588
				0.731658	0.192099						0.731658	0.149295
				0.759799	0.200652						0.759799	0.152917
				0.78794	0.20905						0.78794	0.156441
				0.81608	0.217242						0.81608	0.159857
				0.844221	0.225177						0.844221	0.163154
				0.872362	0.232804						0.872362	0.166319
				0.900503	0.240071						0.900503	0.169343
				0.928643	0.24693						0.928643	0.172214
				0.956784	0.253331						0.956784	0.174924
				0.984925	0.25923						0.984925	0.177461
				1.01307	0.264584						1.01307	0.179818
				1.04121	0.269353						1.04121	0.181985
				1.06935	0.273502						1.06935	0.183955
				1.09749	0.276999						1.09749	0.18572
				1.12563	0.279818						1.12563	0.187274
				1.15377	0.281937						1.15377	0.188611
				1.18191	0.28334						1.18191	0.189726
				1.21005	0.284016						1.21005	0.190614
				1.23819	0.283959						1.23819	0.191273
				1.26633	0.283171						1.26633	0.1917
				1.29447	0.281657						1.29447	0.191893
				1.32261	0.279428						1.32261	0.191852
				1.35075	0.276503						1.35075	0.191576
				1.37889	0.272904						1.37889	0.191067
				1.40704	0.268657						1.40704	0.190326
				1.43518	0.263795						1.43518	0.189357
				1.46332	0.258355						1.46332	0.188163
				1.49146	0.252376						1.49146	0.186749
				1.5196	0.245901						1.5196	0.18512
				1.54774	0.238976						1.54774	0.183281
				1.57588	0.23165						1.57588	0.181241
				1.60402	0.223973						1.60402	0.179006
				1.63216	0.215995						1.63216	0.176584
				1.6603	0.207767						1.6603	0.173984
				1.68844	0.199342						1.68844	0.171217
				1.71658	0.19077						1.71658	0.16829
				1.74472	0.182101						1.74472	0.165215
				1.77286	0.173384						1.77286	0.162002
				1.80101	0.164664						1.80101	0.158662
				1.82915	0.155987						1.82915	0.155207
				1.85729	0.147394						1.85729	0.151646
				1.88543	0.138923						1.88543	0.147993
				1.91357	0.13061						1.91357	0.144259
				1.94171	0.122487						1.94171	0.140454
				1.96985	0.114583						1.96985	0.136591
				1.99799	0.106924						1.99799	0.132681
				2.02613	0.0995314						2.02613	0.128735
				2.05427	0.092423						2.05427	0.124764
				2.08241	0.0856139						2.08241	0.120779
				2.11055	0.0791157						2.11055	0.116791
				2.13869	0.0729367						2.13869	0.112809
				2.16683	0.0670822						2.16683	0.108843
				2.19497	0.0615544						2.19497	0.104903
				2.22312	0.0563533						2.22312	0.100997
				2.25126	0.0514762						2.25126	0.0971331
				2.2794	0.0469183						2.2794	0.0933201
				2.30754	0.0426728						2.30754	0.0895651
				2.33568	0.0387312						2.33568	0.0858747
				2.36382	0.0350838						2.36382	0.0822552
				2.39196	0.0317195						2.39196	0.0787124
				2.4201	0.028626						2.4201	0.0752515
				2.44824	0.0257907						2.44824	0.0718769
				2.47638	0.0232001						2.47638	0.0685929
				2.50452	0.0208404						2.50452	0.0654028
				2.53266	0.0186977						2.53266	0.0623098
				2.5608	0.016758						2.5608	0.0593162
				2.58894	0.0150075						2.58894	0.0564241
				2.61709	0.0134324						2.61709	0.0536348
				2.64523	0.0120194						2.64523	0.0509496
				2.67337	0.0107556						2.67337	0.0483688
				2.70151	0.00962873						2.70151	0.0458928
				2.72965	0.00862682						2.72965	0.0435211
				2.75779	0.00773868						2.75779	0.0412533
				2.78593	0.00695369						2.78593	0.0390883
				2.81407	0.0062619						2.81407	0.0370249
				2.84221	0.00565402						2.84221	0.0350615
				2.87035	0.00512143						2.87035	0.0331963
				2.89849	0.00465615						2.89849	0.0314272
				2.92663	0.00425083						2.92663	0.0297518
				2.95477	0.00389878						2.95477	0.0281679
				2.98291	0.00359386						2.98291	0.0266726
				3.01106	0.00333051						3.01106	0.0252633
				3.0392	0.00310372						3.0392	0.023937
				3.06734	0.00290896						3.06734	0.0226908
				3.09548	0.00274219						3.09548	0.0215216
				3.12362	0.00259978						3.12362	0.0204264
				3.15176	0.00247852						3.15176	0.019402
				3.1799	0.00237556						3.1799	0.0184453
				3.20804	0.00228838						3.20804	0.0175531
				3.23618	0.00221477						3.23618	0.0167224
				3.26432	0.00215279						3.26432	0.0159501
				3.29246	0.00210075						3.29246	0.015233
				3.3206	0.00205718						3.3206	0.0145683
				3.34874	0.00202079						3.34874	0.013953
				3.37688	0.0019905						3.37688	0.0133843
				3.40503	0.00196534						3.40503	0.0128595
				3.43317	0.00194451						3.43317	0.0123758
				3.46131	0.00192731						3.46131	0.0119306
				3.48945	0.00191314						3.48945	0.0115216
				3.51759	0.0019015						3.51759	0.0111462
				3.54573	0.00189198						3.54573	0.0108023
				3.57387	0.00188419						3.57387	0.0104876
				3.60201	0.00187785						3.60201	0.0102
				3.63015	0.0018727						3.63015	0.00993769
				3.65829	0.00186853						3.65829	0.00969867
				3.68643	0.00186516						3.68643	0.00948122
				3.71457	0.00186245						3.71457	0.00928367
				3.74271	0.00186027						3.74271	0.00910444
				3.77085	0.00185852						3.77085	0.00894207
				3.79899	0.00185712						3.79899	0.00879517
				3.82714	0.00185601						3.82714	0.00866247
				3.85528	0.00185513						3.85528	0.00854275
				3.88342	0.00185442						3.88342	0.00843489
				3.91156	0.00185387						3.91156	0.00833786
				3.9397	0.00185343						3.9397	0.00825069
				3.96784	0.00185309						3.96784	0.00817249
				3.99598	0.00185282						3.99598	0.00810242
				4.02412	0.00185261						4.02412	0.00803974
				4.05226	0.00185245						4.05226	0.00798374
				4.0804	0.00185232						4.0804	0.00793377
				4.10854	0.00185222						4.10854	0.00788926
				4.13668	0.00185214						4.13668	0.00784965
				4.16482	0.00185208						4.16482	0.00781445
				4.19296	0.00185204						4.19296	0.00778322
				4.22111	0.001852						4.22111	0.00775555
				4.24925	0.00185198						4.24925	0.00773107
				4.27739	0.00185196						4.27739	0.00770943
				4.30553	0.00185194						4.30553	0.00769034
				4.33367	0.00185193						4.33367	0.00767351
				4.36181	0.00185192						4.36181	0.0076587
				4.38995	0.00185191						4.38995	0.00764569
				4.41809	0.00185191						4.41809	0.00763426
				4.44623	0.0018519						4.44623	0.00762425
				4.47437	0.0018519						4.47437	0.00761548
				4.50251	0.0018519						4.50251	0.00760782
				4.53065	0.0018519						4.53065	0.00760114
				4.55879	0.0018519						4.55879	0.0075953
				4.58693	0.00185189						4.58693	0.00759023
				4.61508	0.00185189						4.61508	0.00758582
				4.64322	0.00185189						4.64322	0.00758198
				4.67136	0.00185189						4.67136	0.00757866
				4.6995	0.00185189						4.6995	0.00757578
				4.72764	0.00185189						4.72764	0.0075733
				4.75578	0.00185189						4.75578	0.00757115
				4.78392	0.00185189						4.78392	0.00756929
				4.81206	0.00185189						4.81206	0.0075677
				4.8402	0.00185189						4.8402	0.00756633
				4.86834	0.00185189						4.86834	0.00756515
				4.89648	0.00185189						4.89648	0.00756413
				4.92462	0.00185189						4.92462	0.00756327
				4.95276	0.00185189						4.95276	0.00756253
				4.9809	0.00185189						4.9809	0.00756189
				5.00905	0.00185189						5.00905	0.00756135
				5.03719	0.00185189						5.03719	0.00756089
				5.06533	0.00185189						5.06533	0.0075605
				5.09347	0.00185189						5.09347	0.00756017
				5.12161	0.00185189						5.12161	0.00755988
				5.14975	0.00185189						5.14975	0.00755964
				5.17789	0.00185189						5.17789	0.00755944
				5.20603	0.00185189						5.20603	0.00755927
				5.23417	0.00185189						5.23417	0.00755912
				5.26231	0.00185189						5.26231	0.007559
				5.29045	0.00185189						5.29045	0.0075589
				5.31859	0.00185189						5.31859	0.00755881
				5.34673	0.00185189						5.34673	0.00755874
				5.37487	0.00185189						5.37487	0.00755868
				5.40302	0.00185189						5.40302	0.00755863
				5.43116	0.00185189						5.43116	0.00755859
				5.4593	0.00185189						5.4593	0.00755855
				5.48744	0.00185189						5.48744	0.00755852
				5.51558	0.00185189						5.51558	0.0075585
				5.54372	0.00185189						5.54372	0.00755847
				5.57186	0.00185189						5.57186	0.00755846
				5.6	0.00185189						5.6	0.00755844

## Sheet: Figure 2b
Figure 2b
	GK11			GK11/Cu2+
	Wavelength (nm)	CD (mdeg)		Wavelength (nm)	CD (mdeg)
	300	-2.37786		300	-6.52175
	299.9	-2.37813		299.9	-6.51231
	299.8	-2.37753		299.8	-6.48137
	299.7	-2.37306		299.7	-6.42365
	299.6	-2.36092		299.6	-6.33663
	299.5	-2.33928		299.5	-6.22404
	299.4	-2.32087		299.4	-6.09476
	299.3	-2.32498		299.3	-5.95861
	299.2	-2.34942		299.2	-5.82327
	299.1	-2.37613		299.1	-5.69419
	299	-2.38974		299	-5.57609
	298.9	-2.38435		298.9	-5.47335
	298.8	-2.37566		298.8	-5.38887
	298.7	-2.38427		298.7	-5.32257
	298.6	-2.40961		298.6	-5.27137
	298.5	-2.43796		298.5	-5.23064
	298.4	-2.46239		298.4	-5.19625
	298.3	-2.4869		298.3	-5.16624
	298.2	-2.51362		298.2	-5.14136
	298.1	-2.5446		298.1	-5.12454
	298	-2.57824		298	-5.11965
	297.9	-2.60999		297.9	-5.13023
	297.8	-2.63784		297.8	-5.15911
	297.7	-2.65538		297.7	-5.20874
	297.6	-2.66195		297.6	-5.28136
	297.5	-2.66194		297.5	-5.37819
	297.4	-2.66321		297.4	-5.49787
	297.3	-2.68659		297.3	-5.63508
	297.2	-2.73997		297.2	-5.78117
	297.1	-2.7961		297.1	-5.92723
	297	-2.82939		297	-6.06803
	296.9	-2.85089		296.9	-6.20396
	296.8	-2.88378		296.8	-6.33972
	296.7	-2.92173		296.7	-6.48089
	296.6	-2.94091		296.6	-6.63013
	296.5	-2.93857		296.5	-6.78451
	296.4	-2.92226		296.4	-6.93504
	296.3	-2.89949		296.3	-7.06919
	296.2	-2.88395		296.2	-7.17603
	296.1	-2.87741		296.1	-7.25057
	296	-2.87582		296	-7.29407
	295.9	-2.88419		295.9	-7.31042
	295.8	-2.90027		295.8	-7.3024
	295.7	-2.90251		295.7	-7.27128
	295.6	-2.87784		295.6	-7.2186
	295.5	-2.84186		295.5	-7.14703
	295.4	-2.81023		295.4	-7.05929
	295.3	-2.7837		295.3	-6.95747
	295.2	-2.75186		295.2	-6.8445
	295.1	-2.70223		295.1	-6.72611
	295	-2.64357		295	-6.61098
	294.9	-2.5959		294.9	-6.5089
	294.8	-2.56661		294.8	-6.42881
	294.7	-2.55764		294.7	-6.37778
	294.6	-2.56133		294.6	-6.35964
	294.5	-2.56693		294.5	-6.37296
	294.4	-2.57687		294.4	-6.40997
	294.3	-2.58008		294.3	-6.45852
	294.2	-2.56607		294.2	-6.50621
	294.1	-2.55324		294.1	-6.544
	294	-2.55573		294	-6.56726
	293.9	-2.55969		293.9	-6.5756
	293.8	-2.54887		293.8	-6.57251
	293.7	-2.52866		293.7	-6.564
	293.6	-2.5105		293.6	-6.55534
	293.5	-2.50443		293.5	-6.5472
	293.4	-2.5251		293.4	-6.53418
	293.3	-2.56872		293.3	-6.50718
	293.2	-2.61061		293.2	-6.45795
	293.1	-2.64196		293.1	-6.38274
	293	-2.66653		293	-6.28314
	292.9	-2.67528		292.9	-6.16521
	292.8	-2.65688		292.8	-6.03861
	292.7	-2.61533		292.7	-5.91581
	292.6	-2.56381		292.6	-5.81005
	292.5	-2.50965		292.5	-5.73227
	292.4	-2.46072		292.4	-5.68871
	292.3	-2.43481		292.3	-5.68084
	292.2	-2.44528		292.2	-5.70687
	292.1	-2.48888		292.1	-5.76295
	292	-2.53941		292	-5.84324
	291.9	-2.56769		291.9	-5.93972
	291.8	-2.56916		291.8	-6.04262
	291.7	-2.55395		291.7	-6.14205
	291.6	-2.5418		291.6	-6.23008
	291.5	-2.54347		291.5	-6.30244
	291.4	-2.53662		291.4	-6.35951
	291.3	-2.509		291.3	-6.4061
	291.2	-2.48571		291.2	-6.44935
	291.1	-2.48066		291.1	-6.49484
	291	-2.4923		291	-6.54303
	290.9	-2.52595		290.9	-6.58888
	290.8	-2.5715		290.8	-6.62552
	290.7	-2.60344		290.7	-6.64931
	290.6	-2.60879		290.6	-6.66185
	290.5	-2.59199		290.5	-6.66743
	290.4	-2.56353		290.4	-6.66855
	290.3	-2.54554		290.3	-6.66413
	290.2	-2.55541		290.2	-6.6521
	290.1	-2.58281		290.1	-6.63386
	290	-2.60093		290	-6.6162
	289.9	-2.59194		289.9	-6.6093
	289.8	-2.56986		289.8	-6.62235
	289.7	-2.55677		289.7	-6.65992
	289.6	-2.5501		289.6	-6.72025
	289.5	-2.543		289.5	-6.79592
	289.4	-2.54349		289.4	-6.87679
	289.3	-2.54886		289.3	-6.95378
	289.2	-2.54547		289.2	-7.02089
	289.1	-2.53972		289.1	-7.07352
	289	-2.54298		289	-7.10562
	288.9	-2.55076		288.9	-7.10931
	288.8	-2.55607		288.8	-7.07889
	288.7	-2.5512		288.7	-7.01596
	288.6	-2.53821		288.6	-6.93134
	288.5	-2.52551		288.5	-6.84155
	288.4	-2.51476		288.4	-6.76218
	288.3	-2.51823		288.3	-6.7023
	288.2	-2.53752		288.2	-6.66305
	288.1	-2.5566		288.1	-6.63986
	288	-2.56806		288	-6.62564
	287.9	-2.57338		287.9	-6.61266
	287.8	-2.57193		287.8	-6.59281
	287.7	-2.56357		287.7	-6.55787
	287.6	-2.55349		287.6	-6.50163
	287.5	-2.53709		287.5	-6.42345
	287.4	-2.50868		287.4	-6.33124
	287.3	-2.47511		287.3	-6.24138
	287.2	-2.44358		287.2	-6.17512
	287.1	-2.4193		287.1	-6.15212
	287	-2.40525		287	-6.18336
	286.9	-2.39421		286.9	-6.26624
	286.8	-2.3791		286.8	-6.38447
	286.7	-2.36059		286.7	-6.51335
	286.6	-2.34801		286.6	-6.62836
	286.5	-2.35362		286.5	-6.71347
	286.4	-2.3749		286.4	-6.76587
	286.3	-2.40195		286.3	-6.79522
	286.2	-2.43163		286.2	-6.81848
	286.1	-2.45756		286.1	-6.85329
	286	-2.47759		286	-6.91272
	285.9	-2.50328		285.9	-7.00239
	285.8	-2.54381		285.8	-7.11997
	285.7	-2.59382		285.7	-7.2566
	285.6	-2.6399		285.6	-7.39909
	285.5	-2.68088		285.5	-7.53167
	285.4	-2.72448		285.4	-7.63728
	285.3	-2.76887		285.3	-7.69948
	285.2	-2.79806		285.2	-7.70617
	285.1	-2.80977		285.1	-7.65457
	285	-2.82142		285	-7.55446
	284.9	-2.82473		284.9	-7.42571
	284.8	-2.80178		284.8	-7.28963
	284.7	-2.76861		284.7	-7.15965
	284.6	-2.74277		284.6	-7.03817
	284.5	-2.72696		284.5	-6.92074
	284.4	-2.72061		284.4	-6.80208
	284.3	-2.70887		284.3	-6.67843
	284.2	-2.68797		284.2	-6.54662
	284.1	-2.66701		284.1	-6.40395
	284	-2.65007		284	-6.25028
	283.9	-2.64901		283.9	-6.09045
	283.8	-2.65497		283.8	-5.93456
	283.7	-2.63875		283.7	-5.79621
	283.6	-2.60133		283.6	-5.68929
	283.5	-2.56617		283.5	-5.62376
	283.4	-2.54514		283.4	-5.60119
	283.3	-2.53183		283.3	-5.61287
	283.2	-2.52357		283.2	-5.64256
	283.1	-2.52543		283.1	-5.67271
	283	-2.52859		283	-5.69035
	282.9	-2.52763		282.9	-5.68975
	282.8	-2.52797		282.8	-5.67215
	282.7	-2.52952		282.7	-5.64408
	282.6	-2.53339		282.6	-5.61526
	282.5	-2.54221		282.5	-5.596
	282.4	-2.55003		282.4	-5.59398
	282.3	-2.54702		282.3	-5.61103
	282.2	-2.52372		282.2	-5.64092
	282.1	-2.48336		282.1	-5.67049
	282	-2.44878		282	-5.6849
	281.9	-2.4371		281.9	-5.6748
	281.8	-2.44654		281.8	-5.64052
	281.7	-2.46019		281.7	-5.59048
	281.6	-2.46667		281.6	-5.53625
	281.5	-2.4789		281.5	-5.48911
	281.4	-2.50217		281.4	-5.45921
	281.3	-2.51964		281.3	-5.45443
	281.2	-2.52228		281.2	-5.47737
	281.1	-2.50898		281.1	-5.52332
	281	-2.48428		281	-5.58269
	280.9	-2.45472		280.9	-5.64584
	280.8	-2.42632		280.8	-5.70562
	280.7	-2.40548		280.7	-5.75635
	280.6	-2.38834		280.6	-5.79278
	280.5	-2.38072		280.5	-5.81226
	280.4	-2.38899		280.4	-5.81808
	280.3	-2.40846		280.3	-5.81984
	280.2	-2.42891		280.2	-5.82976
	280.1	-2.43736		280.1	-5.85777
	280	-2.4346		280	-5.90886
	279.9	-2.41728		279.9	-5.98269
	279.8	-2.37727		279.8	-6.07385
	279.7	-2.33431		279.7	-6.17252
	279.6	-2.31098		279.6	-6.26712
	279.5	-2.3047		279.5	-6.34847
	279.4	-2.31244		279.4	-6.4132
	279.3	-2.32292		279.3	-6.46407
	279.2	-2.32618		279.2	-6.50809
	279.1	-2.33283		279.1	-6.55402
	279	-2.34302		279	-6.60944
	278.9	-2.35132		278.9	-6.6776
	278.8	-2.36305		278.8	-6.75536
	278.7	-2.38294		278.7	-6.83342
	278.6	-2.40145		278.6	-6.899
	278.5	-2.39979		278.5	-6.94023
	278.4	-2.37903		278.4	-6.95084
	278.3	-2.35609		278.3	-6.93281
	278.2	-2.33389		278.2	-6.89437
	278.1	-2.30912		278.1	-6.84478
	278	-2.2811		278	-6.79008
	277.9	-2.24809		277.9	-6.73337
	277.8	-2.21394		277.8	-6.67752
	277.7	-2.1848		277.7	-6.62587
	277.6	-2.16882		277.6	-6.57922
	277.5	-2.17015		277.5	-6.53285
	277.4	-2.17873		277.4	-6.4779
	277.3	-2.18395		277.3	-6.40752
	277.2	-2.18179		277.2	-6.32224
	277.1	-2.16708		277.1	-6.23022
	277	-2.14666		277	-6.14246
	276.9	-2.13887		276.9	-6.06734
	276.8	-2.14986		276.8	-6.00788
	276.7	-2.17145		276.7	-5.96183
	276.6	-2.18954		276.6	-5.92302
	276.5	-2.20028		276.5	-5.8837
	276.4	-2.20534		276.4	-5.8374
	276.3	-2.20381		276.3	-5.78178
	276.2	-2.20962		276.2	-5.71922
	276.1	-2.2226		276.1	-5.65527
	276	-2.22386		276	-5.59662
	275.9	-2.21056		275.9	-5.55007
	275.8	-2.1921		275.8	-5.52144
	275.7	-2.18462		275.7	-5.51296
	275.6	-2.19013		275.6	-5.52089
	275.5	-2.19573		275.5	-5.5372
	275.4	-2.19957		275.4	-5.5556
	275.3	-2.20181		275.3	-5.57683
	275.2	-2.20185		275.2	-5.60784
	275.1	-2.205		275.1	-5.65552
	275	-2.21995		275	-5.7209
	274.9	-2.25465		274.9	-5.79965
	274.8	-2.30103		274.8	-5.88761
	274.7	-2.34447		274.7	-5.98539
	274.6	-2.37982		274.6	-6.09667
	274.5	-2.40522		274.5	-6.22141
	274.4	-2.42649		274.4	-6.35029
	274.3	-2.45073		274.3	-6.46591
	274.2	-2.46723		274.2	-6.55105
	274.1	-2.45751		274.1	-6.59859
	274	-2.42866		274	-6.61618
	273.9	-2.40623		273.9	-6.62136
	273.8	-2.39548		273.8	-6.62996
	273.7	-2.38382		273.7	-6.64565
	273.6	-2.36436		273.6	-6.65824
	273.5	-2.33477		273.5	-6.6511
	273.4	-2.28833		273.4	-6.61148
	273.3	-2.22734		273.3	-6.53654
	273.2	-2.16866		273.2	-6.43254
	273.1	-2.13433		273.1	-6.30943
	273	-2.13441		273	-6.17587
	272.9	-2.15428		272.9	-6.0381
	272.8	-2.17858		272.8	-5.90198
	272.7	-2.2101		272.7	-5.77445
	272.6	-2.25302		272.6	-5.66149
	272.5	-2.29634		272.5	-5.56404
	272.4	-2.32829		272.4	-5.47621
	272.3	-2.34813		272.3	-5.38812
	272.2	-2.35773		272.2	-5.29141
	272.1	-2.36429		272.1	-5.1837
	272	-2.37426		272	-5.0699
	271.9	-2.38833		271.9	-4.96088
	271.8	-2.41127		271.8	-4.87036
	271.7	-2.44284		271.7	-4.81066
	271.6	-2.47994		271.6	-4.78842
	271.5	-2.51251		271.5	-4.80224
	271.4	-2.51807		271.4	-4.84347
	271.3	-2.4891		271.3	-4.89932
	271.2	-2.43905		271.2	-4.95624
	271.1	-2.38722		271.1	-5.00302
	271	-2.33448		271	-5.03433
	270.9	-2.26871		270.9	-5.05369
	270.8	-2.20811		270.8	-5.07297
	270.7	-2.17674		270.7	-5.10652
	270.6	-2.16719		270.6	-5.16353
	270.5	-2.16996		270.5	-5.24406
	270.4	-2.17842		270.4	-5.34098
	270.3	-2.18893		270.3	-5.44501
	270.2	-2.2056		270.2	-5.54884
	270.1	-2.22173		270.1	-5.6492
	270	-2.22755		270	-5.74717
	269.9	-2.22032		269.9	-5.84697
	269.8	-2.21403		269.8	-5.95271
	269.7	-2.22834		269.7	-6.06462
	269.6	-2.26338		269.6	-6.17765
	269.5	-2.30274		269.5	-6.28376
	269.4	-2.32604		269.4	-6.37575
	269.3	-2.33153		269.3	-6.44943
	269.2	-2.33984		269.2	-6.5035
	269.1	-2.35909		269.1	-6.53904
	269	-2.37487		269	-6.56007
	268.9	-2.37443		268.9	-6.5739
	268.8	-2.35504		268.8	-6.58934
	268.7	-2.32274		268.7	-6.61303
	268.6	-2.27934		268.6	-6.64617
	268.5	-2.2286		268.5	-6.68364
	268.4	-2.1913		268.4	-6.71554
	268.3	-2.17657		268.3	-6.72999
	268.2	-2.17423		268.2	-6.71642
	268.1	-2.17483		268.1	-6.66926
	268	-2.16268		268	-6.59125
	267.9	-2.12752		267.9	-6.49448
	267.8	-2.08851		267.8	-6.39765
	267.7	-2.0694		267.7	-6.31998
	267.6	-2.07068		267.6	-6.27449
	267.5	-2.07313		267.5	-6.26376
	267.4	-2.06435		267.4	-6.28017
	267.3	-2.05356		267.3	-6.31036
	267.2	-2.05568		267.2	-6.34157
	267.1	-2.06977		267.1	-6.36622
	267	-2.08255		267	-6.38322
	266.9	-2.09458		266.9	-6.3965
	266.8	-2.11032		266.8	-6.41246
	266.7	-2.12351		266.7	-6.4369
	266.6	-2.13299		266.6	-6.47178
	266.5	-2.13997		266.5	-6.51312
	266.4	-2.13784		266.4	-6.55223
	266.3	-2.13509		266.3	-6.57943
	266.2	-2.14683		266.2	-6.58823
	266.1	-2.16006		266.1	-6.57752
	266	-2.16046		266	-6.55178
	265.9	-2.15255		265.9	-6.51977
	265.8	-2.1434		265.8	-6.49146
	265.7	-2.13523		265.7	-6.47311
	265.6	-2.12352		265.6	-6.46269
	265.5	-2.10768		265.5	-6.44928
	265.4	-2.09614		265.4	-6.41788
	265.3	-2.09223		265.3	-6.35643
	265.2	-2.09415		265.2	-6.25968
	265.1	-2.09534		265.1	-6.12896
	265	-2.08591		265	-5.97077
	264.9	-2.06975		264.9	-5.79703
	264.8	-2.05714		264.8	-5.62503
	264.7	-2.05762		264.7	-5.47399
	264.6	-2.07112		264.6	-5.35866
	264.5	-2.08813		264.5	-5.28448
	264.4	-2.10969		264.4	-5.2471
	264.3	-2.13087		264.3	-5.23527
	264.2	-2.14665		264.2	-5.23404
	264.1	-2.16224		264.1	-5.22781
	264	-2.17939		264	-5.20482
	263.9	-2.19782		263.9	-5.16267
	263.8	-2.21264		263.8	-5.11075
	263.7	-2.22568		263.7	-5.06626
	263.6	-2.23575		263.6	-5.04582
	263.5	-2.23435		263.5	-5.05906
	263.4	-2.22904		263.4	-5.10746
	263.3	-2.23128		263.3	-5.18617
	263.2	-2.23519		263.2	-5.28493
	263.1	-2.23576		263.1	-5.38813
	263	-2.24207		263	-5.47738
	262.9	-2.25105		262.9	-5.53781
	262.8	-2.24672		262.8	-5.56452
	262.7	-2.22788		262.7	-5.56441
	262.6	-2.21327		262.6	-5.55263
	262.5	-2.20876		262.5	-5.54694
	262.4	-2.19279		262.4	-5.56228
	262.3	-2.15808		262.3	-5.60505
	262.2	-2.11869		262.2	-5.66803
	262.1	-2.0798		262.1	-5.7311
	262	-2.0424		262	-5.77088
	261.9	-2.01602		261.9	-5.77375
	261.8	-2.00062		261.8	-5.74112
	261.7	-1.97869		261.7	-5.68344
	261.6	-1.9501		261.6	-5.61095
	261.5	-1.92761		261.5	-5.53059
	261.4	-1.90465		261.4	-5.44885
	261.3	-1.87205		261.3	-5.37356
	261.2	-1.83529		261.2	-5.3107
	261.1	-1.81197		261.1	-5.26058
	261	-1.80997		261	-5.218
	260.9	-1.80999		260.9	-5.17564
	260.8	-1.80294		260.8	-5.12668
	260.7	-1.81498		260.7	-5.0662
	260.6	-1.85697		260.6	-4.99406
	260.5	-1.90025		260.5	-4.91848
	260.4	-1.92879		260.4	-4.85515
	260.3	-1.95066		260.3	-4.81945
	260.2	-1.96923		260.2	-4.81784
	260.1	-1.98508		260.1	-4.84686
	260	-1.99428		260	-4.89992
	259.9	-1.99317		259.9	-4.97394
	259.8	-1.99397		259.8	-5.06902
	259.7	-2.00567		259.7	-5.18263
	259.6	-2.02624		259.6	-5.30543
	259.5	-2.05579		259.5	-5.42292
	259.4	-2.08367		259.4	-5.52087
	259.3	-2.10584		259.3	-5.58973
	259.2	-2.13873		259.2	-5.62633
	259.1	-2.17666		259.1	-5.63441
	259	-2.19435		259	-5.625
	258.9	-2.19564		258.9	-5.61495
	258.8	-2.21335		258.8	-5.6219
	258.7	-2.25436		258.7	-5.65748
	258.6	-2.2946		258.6	-5.72305
	258.5	-2.32803		258.5	-5.81068
	258.4	-2.36413		258.4	-5.90805
	258.3	-2.40269		258.3	-6.00346
	258.2	-2.4366		258.2	-6.08864
	258.1	-2.4586		258.1	-6.1601
	258	-2.46983		258	-6.21957
	257.9	-2.47812		257.9	-6.27268
	257.8	-2.48315		257.8	-6.3254
	257.7	-2.48794		257.7	-6.38131
	257.6	-2.50108		257.6	-6.44208
	257.5	-2.51503		257.5	-6.50977
	257.4	-2.52302		257.4	-6.58641
	257.3	-2.53824		257.3	-6.6696
	257.2	-2.56584		257.2	-6.7485
	257.1	-2.58746		257.1	-6.80516
	257	-2.59103		257	-6.82218
	256.9	-2.58205		256.9	-6.79227
	256.8	-2.56799		256.8	-6.72306
	256.7	-2.55627		256.7	-6.63401
	256.6	-2.55686		256.6	-6.54721
	256.5	-2.57187		256.5	-6.47736
	256.4	-2.58745		256.4	-6.4268
	256.3	-2.5909		256.3	-6.38781
	256.2	-2.58403		256.2	-6.34998
	256.1	-2.5794		256.1	-6.30756
	256	-2.57792		256	-6.26205
	255.9	-2.56632		255.9	-6.21932
	255.8	-2.55768		255.8	-6.18494
	255.7	-2.56537		255.7	-6.16165
	255.6	-2.57221		255.6	-6.15012
	255.5	-2.57025		255.5	-6.15079
	255.4	-2.56272		255.4	-6.16388
	255.3	-2.55631		255.3	-6.18701
	255.2	-2.56432		255.2	-6.21249
	255.1	-2.58927		255.1	-6.22762
	255	-2.61112		255	-6.21946
	254.9	-2.60428		254.9	-6.18177
	254.8	-2.57266		254.8	-6.11947
	254.7	-2.55048		254.7	-6.04739
	254.6	-2.55802		254.6	-5.98467
	254.5	-2.58011		254.5	-5.94803
	254.4	-2.5904		254.4	-5.94641
	254.3	-2.57784		254.3	-5.97752
	254.2	-2.54686		254.2	-6.02757
	254.1	-2.49939		254.1	-6.07504
	254	-2.44705		254	-6.0983
	253.9	-2.4045		253.9	-6.08385
	253.8	-2.3792		253.8	-6.03159
	253.7	-2.37728		253.7	-5.95494
	253.6	-2.39165		253.6	-5.87591
	253.5	-2.40766		253.5	-5.81689
	253.4	-2.41034		253.4	-5.79209
	253.3	-2.40555		253.3	-5.80279
	253.2	-2.41624		253.2	-5.83946
	253.1	-2.43839		253.1	-5.8895
	253	-2.44507		253	-5.94465
	252.9	-2.43047		252.9	-6.00217
	252.8	-2.41898		252.8	-6.06032
	252.7	-2.43429		252.7	-6.11403
	252.6	-2.47083		252.6	-6.156
	252.5	-2.51072		252.5	-6.18179
	252.4	-2.55269		252.4	-6.19314
	252.3	-2.59236		252.3	-6.19637
	252.2	-2.61894		252.2	-6.19767
	252.1	-2.6334		252.1	-6.20008
	252	-2.64341		252	-6.2039
	251.9	-2.65085		251.9	-6.20902
	251.8	-2.65287		251.8	-6.2161
	251.7	-2.65124		251.7	-6.22578
	251.6	-2.65531		251.6	-6.23637
	251.5	-2.68025		251.5	-6.24219
	251.4	-2.7272		251.4	-6.23459
	251.3	-2.78301		251.3	-6.20603
	251.2	-2.8314		251.2	-6.15489
	251.1	-2.8521		251.1	-6.08758
	251	-2.83974		251	-6.01667
	250.9	-2.81511		250.9	-5.95683
	250.8	-2.79436		250.8	-5.92079
	250.7	-2.77182		250.7	-5.91653
	250.6	-2.75026		250.6	-5.94564
	250.5	-2.73257		250.5	-6.00292
	250.4	-2.70553		250.4	-6.07732
	250.3	-2.67383		250.3	-6.15432
	250.2	-2.65407		250.2	-6.21896
	250.1	-2.65891		250.1	-6.25942
	250	-2.69233		250	-6.27076
	249.9	-2.72473		249.9	-6.25749
	249.8	-2.71647		249.8	-6.23259
	249.7	-2.66566		249.7	-6.21198
	249.6	-2.5988		249.6	-6.20769
	249.5	-2.53509		249.5	-6.22455
	249.4	-2.49626		249.4	-6.26192
	249.3	-2.48846		249.3	-6.31725
	249.2	-2.48695		249.2	-6.3884
	249.1	-2.48586		249.1	-6.47418
	249	-2.49642		249	-6.57463
	248.9	-2.51984		248.9	-6.69114
	248.8	-2.55041		248.8	-6.8256
	248.7	-2.5789		248.7	-6.97837
	248.6	-2.59668		248.6	-7.14649
	248.5	-2.59244		248.5	-7.32358
	248.4	-2.56952		248.4	-7.50182
	248.3	-2.55031		248.3	-7.67472
	248.2	-2.54088		248.2	-7.83905
	248.1	-2.54716		248.1	-7.99467
	248	-2.57837		248	-8.14256
	247.9	-2.61381		247.9	-8.28262
	247.8	-2.63072		247.8	-8.41267
	247.7	-2.63453		247.7	-8.52851
	247.6	-2.64914		247.6	-8.62349
	247.5	-2.69435		247.5	-8.6875
	247.4	-2.76123		247.4	-8.70731
	247.3	-2.81433		247.3	-8.6708
	247.2	-2.84189		247.2	-8.57459
	247.1	-2.86721		247.1	-8.43009
	247	-2.89641		247	-8.26229
	246.9	-2.91984		246.9	-8.10052
	246.8	-2.93366		246.8	-7.96687
	246.7	-2.93595		246.7	-7.86993
	246.6	-2.93624		246.6	-7.80602
	246.5	-2.94514		246.5	-7.76531
	246.4	-2.96284		246.4	-7.73794
	246.3	-2.99119		246.3	-7.71803
	246.2	-3.03692		246.2	-7.70459
	246.1	-3.09637		246.1	-7.69969
	246	-3.14828		246	-7.70546
	245.9	-3.17504		245.9	-7.72247
	245.8	-3.17399		245.8	-7.75117
	245.7	-3.1536		245.7	-7.79509
	245.6	-3.12985		245.6	-7.86154
	245.5	-3.10167		245.5	-7.95723
	245.4	-3.06893		245.4	-8.08136
	245.3	-3.05145		245.3	-8.22275
	245.2	-3.04648		245.2	-8.36422
	245.1	-3.04341		245.1	-8.49051
	245	-3.04178		245	-8.59282
	244.9	-3.0376		244.9	-8.66743
	244.8	-3.03228		244.8	-8.71157
	244.7	-3.0325		244.7	-8.72076
	244.6	-3.03959		244.6	-8.6893
	244.5	-3.04966		244.5	-8.61326
	244.4	-3.0708		244.4	-8.49468
	244.3	-3.11297		244.3	-8.34477
	244.2	-3.15903		244.2	-8.18356
	244.1	-3.1824		244.1	-8.03475
	244	-3.18714		244	-7.91779
	243.9	-3.1921		243.9	-7.84153
	243.8	-3.20047		243.8	-7.80301
	243.7	-3.21061		243.7	-7.79106
	243.6	-3.22523		243.6	-7.79139
	243.5	-3.24328		243.5	-7.78996
	243.4	-3.26149		243.4	-7.77497
	243.3	-3.28012		243.3	-7.73945
	243.2	-3.30009		243.2	-7.68499
	243.1	-3.31825		243.1	-7.62321
	243	-3.32749		243	-7.57198
	242.9	-3.33343		242.9	-7.54702
	242.8	-3.33291		242.8	-7.55404
	242.7	-3.30418		242.7	-7.5866
	242.6	-3.26018		242.6	-7.63106
	242.5	-3.242		242.5	-7.67425
	242.4	-3.26342		242.4	-7.70801
	242.3	-3.2968		242.3	-7.72815
	242.2	-3.31869		242.2	-7.73079
	242.1	-3.33082		242.1	-7.71152
	242	-3.32859		242	-7.66857
	241.9	-3.32477		241.9	-7.60736
	241.8	-3.33962		241.8	-7.54247
	241.7	-3.3571		241.7	-7.49513
	241.6	-3.36341		241.6	-7.4865
	241.5	-3.36785		241.5	-7.52908
	241.4	-3.37242		241.4	-7.6207
	241.3	-3.36301		241.3	-7.74532
	241.2	-3.35694		241.2	-7.88122
	241.1	-3.39165		241.1	-8.01192
	241	-3.45424		241	-8.13343
	240.9	-3.50302		240.9	-8.25357
	240.8	-3.52717		240.8	-8.38398
	240.7	-3.54673		240.7	-8.53021
	240.6	-3.58598		240.6	-8.68684
	240.5	-3.65315		240.5	-8.8407
	240.4	-3.72885		240.4	-8.97966
	240.3	-3.78045		240.3	-9.10057
	240.2	-3.79315		240.2	-9.21148
	240.1	-3.78852		240.1	-9.32698
	240	-3.79351		240	-9.45999
	239.9	-3.81806		239.9	-9.61518
	239.8	-3.85947		239.8	-9.78868
	239.7	-3.91237		239.7	-9.97387
	239.6	-3.97302		239.6	-10.168
	239.5	-4.01825		239.5	-10.3735
	239.4	-4.03017		239.4	-10.5919
	239.3	-4.02457		239.3	-10.8168
	239.2	-4.01486		239.2	-11.0323
	239.1	-4.00451		239.1	-11.2203
	239	-3.99666		239	-11.3725
	238.9	-3.9931		238.9	-11.4961
	238.8	-4.00277		238.8	-11.61
	238.7	-4.02497		238.7	-11.7308
	238.6	-4.06826		238.6	-11.8609
	238.5	-4.14837		238.5	-11.9866
	238.4	-4.24226		238.4	-12.0898
	238.3	-4.31151		238.3	-12.1617
	238.2	-4.34196		238.2	-12.2076
	238.1	-4.33512		238.1	-12.239
	238	-4.29462		238	-12.2625
	237.9	-4.24039		237.9	-12.2762
	237.8	-4.20017		237.8	-12.2757
	237.7	-4.18091		237.7	-12.2626
	237.6	-4.17235		237.6	-12.2459
	237.5	-4.16819		237.5	-12.2379
	237.4	-4.14893		237.4	-12.2475
	237.3	-4.09924		237.3	-12.2776
	237.2	-4.04898		237.2	-12.3257
	237.1	-4.02455		237.1	-12.3884
	237	-4.02032		237	-12.467
	236.9	-4.01325		236.9	-12.5697
	236.8	-3.99553		236.8	-12.707
	236.7	-3.99326		236.7	-12.8811
	236.6	-4.01802		236.6	-13.0778
	236.5	-4.05428		236.5	-13.2715
	236.4	-4.11252		236.4	-13.4395
	236.3	-4.21051		236.3	-13.5774
	236.2	-4.30722		236.2	-13.7018
	236.1	-4.36898		236.1	-13.8385
	236	-4.4233		236	-14.006
	235.9	-4.48159		235.9	-14.2068
	235.8	-4.5409		235.8	-14.4305
	235.7	-4.62768		235.7	-14.661
	235.6	-4.7442		235.6	-14.8841
	235.5	-4.86223		235.5	-15.091
	235.4	-4.96297		235.4	-15.2815
	235.3	-5.03125		235.3	-15.4645
	235.2	-5.07254		235.2	-15.654
	235.1	-5.10754		235.1	-15.8618
	235	-5.14167		235	-16.0917
	234.9	-5.18386		234.9	-16.3386
	234.8	-5.22966		234.8	-16.5943
	234.7	-5.261		234.7	-16.8537
	234.6	-5.30496		234.6	-17.1168
	234.5	-5.39123		234.5	-17.384
	234.4	-5.49265		234.4	-17.65
	234.3	-5.58567		234.3	-17.9012
	234.2	-5.68613		234.2	-18.1194
	234.1	-5.79102		234.1	-18.2902
	234	-5.88856		234	-18.412
	233.9	-5.98195		233.9	-18.4976
	233.8	-6.06124		233.8	-18.5669
	233.7	-6.13507		233.7	-18.632
	233.6	-6.23407		233.6	-18.6892
	233.5	-6.34588		233.5	-18.7227
	233.4	-6.4375		233.4	-18.7176
	233.3	-6.51337		233.3	-18.6705
	233.2	-6.5889		233.2	-18.5917
	233.1	-6.67389		233.1	-18.4989
	233	-6.756		233	-18.4089
	232.9	-6.80808		232.9	-18.3329
	232.8	-6.84333		232.8	-18.2776
	232.7	-6.888		232.7	-18.2494
	232.6	-6.9368		232.6	-18.2593
	232.5	-6.98194		232.5	-18.3211
	232.4	-7.02802		232.4	-18.445
	232.3	-7.07413		232.3	-18.6297
	232.2	-7.12026		232.2	-18.8603
	232.1	-7.1707		232.1	-19.1144
	232	-7.21917		232	-19.3708
	231.9	-7.25657		231.9	-19.6149
	231.8	-7.30106		231.8	-19.8387
	231.7	-7.38143		231.7	-20.0413
	231.6	-7.47483		231.6	-20.2291
	231.5	-7.54951		231.5	-20.4145
	231.4	-7.61647		231.4	-20.6108
	231.3	-7.66608		231.3	-20.8276
	231.2	-7.67777		231.2	-21.0683
	231.1	-7.67366		231.1	-21.3309
	231	-7.67951		231	-21.608
	230.9	-7.69945		230.9	-21.8866
	230.8	-7.72452		230.8	-22.152
	230.7	-7.74126		230.7	-22.3951
	230.6	-7.74749		230.6	-22.6165
	230.5	-7.75115		230.5	-22.8246
	230.4	-7.76422		230.4	-23.0282
	230.3	-7.784		230.3	-23.2323
	230.2	-7.81191		230.2	-23.4396
	230.1	-7.85003		230.1	-23.6537
	230	-7.88153		230	-23.8799
	229.9	-7.90752		229.9	-24.1219
	229.8	-7.93251		229.8	-24.3786
	229.7	-7.96971		229.7	-24.6431
	229.6	-8.06369		229.6	-24.9053
	229.5	-8.21984		229.5	-25.1535
	229.4	-8.3792		229.4	-25.3775
	229.3	-8.49903		229.3	-25.5718
	229.2	-8.5925		229.2	-25.7384
	229.1	-8.67993		229.1	-25.8879
	229	-8.76241		229	-26.0354
	228.9	-8.83912		228.9	-26.1946
	228.8	-8.91597		228.8	-26.3722
	228.7	-8.99928		228.7	-26.5663
	228.6	-9.09488		228.6	-26.7691
	228.5	-9.20897		228.5	-26.9728
	228.4	-9.32585		228.4	-27.173
	228.3	-9.42432		228.3	-27.3692
	228.2	-9.51006		228.2	-27.5629
	228.1	-9.59702		228.1	-27.7572
	228	-9.68144		228	-27.9537
	227.9	-9.75991		227.9	-28.1507
	227.8	-9.83713		227.8	-28.3428
	227.7	-9.92548		227.7	-28.5246
	227.6	-10.0218		227.6	-28.6944
	227.5	-10.0893		227.5	-28.8529
	227.4	-10.1463		227.4	-28.9973
	227.3	-10.2297		227.3	-29.12
	227.2	-10.3187		227.2	-29.2166
	227.1	-10.4048		227.1	-29.2976
	227	-10.4918		227	-29.3902
	226.9	-10.564		226.9	-29.526
	226.8	-10.6123		226.8	-29.7241
	226.7	-10.659		226.7	-29.9855
	226.6	-10.7245		226.6	-30.3001
	226.5	-10.8003		226.5	-30.6558
	226.4	-10.8692		226.4	-31.0424
	226.3	-10.9181		226.3	-31.4484
	226.2	-10.9493		226.2	-31.8594
	226.1	-10.9665		226.1	-32.2584
	226	-10.9799		226	-32.6288
	225.9	-11.0209		225.9	-32.9582
	225.8	-11.1107		225.8	-33.2413
	225.7	-11.2299		225.7	-33.482
	225.6	-11.3344		225.6	-33.6916
	225.5	-11.4083		225.5	-33.8843
	225.4	-11.4778		225.4	-34.0731
	225.3	-11.5722		225.3	-34.2688
	225.2	-11.6717		225.2	-34.4815
	225.1	-11.7455		225.1	-34.7182
	225	-11.8076		225	-34.9792
	224.9	-11.875		224.9	-35.2544
	224.8	-11.9458		224.8	-35.5268
	224.7	-12.0057		224.7	-35.7787
	224.6	-12.0383		224.6	-35.9973
	224.5	-12.0686		224.5	-36.1782
	224.4	-12.1378		224.4	-36.3254
	224.3	-12.2257		224.3	-36.4486
	224.2	-12.3075		224.2	-36.561
	224.1	-12.3898		224.1	-36.6783
	224	-12.4549		224	-36.8198
	223.9	-12.5309		223.9	-37.0032
	223.8	-12.6618		223.8	-37.234
	223.7	-12.7928		223.7	-37.4947
	223.6	-12.8792		223.6	-37.7483
	223.5	-12.9653		223.5	-37.9559
	223.4	-13.0662		223.4	-38.0975
	223.3	-13.163		223.3	-38.1808
	223.2	-13.2634		223.2	-38.2334
	223.1	-13.3467		223.1	-38.2875
	223	-13.4067		223	-38.3694
	222.9	-13.4637		222.9	-38.4982
	222.8	-13.4923		222.8	-38.6857
	222.7	-13.4921		222.7	-38.936
	222.6	-13.4989		222.6	-39.2418
	222.5	-13.5205		222.5	-39.584
	222.4	-13.5476		222.4	-39.9327
	222.3	-13.5731		222.3	-40.2515
	222.2	-13.5688		222.2	-40.5058
	222.1	-13.5192		222.1	-40.6744
	222	-13.4727		222	-40.758
	221.9	-13.458		221.9	-40.7769
	221.8	-13.4791		221.8	-40.7606
	221.7	-13.5553		221.7	-40.7343
	221.6	-13.6603		221.6	-40.7121
	221.5	-13.7529		221.5	-40.696
	221.4	-13.835		221.4	-40.6796
	221.3	-13.9334		221.3	-40.6528
	221.2	-14.0716		221.2	-40.6077
	221.1	-14.2354		221.1	-40.546
	221	-14.388		221	-40.4843
	220.9	-14.5082		220.9	-40.4535
	220.8	-14.5883		220.8	-40.4872
	220.7	-14.6569		220.7	-40.6083
	220.6	-14.7437		220.6	-40.8226
	220.5	-14.83		220.5	-41.1246
	220.4	-14.8962		220.4	-41.5089
	220.3	-14.9598		220.3	-41.9745
	220.2	-15.0477		220.2	-42.517
	220.1	-15.1476		220.1	-43.1161
	220	-15.2284		220	-43.7306
	219.9	-15.2909		219.9	-44.3097
	219.8	-15.3314		219.8	-44.8123
	219.7	-15.3407		219.7	-45.2231
	219.6	-15.3435		219.6	-45.5518
	219.5	-15.3569		219.5	-45.8193
	219.4	-15.3794		219.4	-46.0402
	219.3	-15.4126		219.3	-46.2141
	219.2	-15.4728		219.2	-46.3248
	219.1	-15.545		219.1	-46.3473
	219	-15.5767		219	-46.2567
	218.9	-15.5623		218.9	-46.0371
	218.8	-15.5334		218.8	-45.6869
	218.7	-15.5082		218.7	-45.2175
	218.6	-15.489		218.6	-44.6503
	218.5	-15.4413		218.5	-44.0181
	218.4	-15.3523		218.4	-43.3671
	218.3	-15.2987		218.3	-42.7514
	218.2	-15.3169		218.2	-42.2187
	218.1	-15.3621		218.1	-41.7944
	218	-15.3975		218	-41.4755
	217.9	-15.3906		217.9	-41.2388
	217.8	-15.3454		217.8	-41.0551
	217.7	-15.3037		217.7	-40.9014
	217.6	-15.2609		217.6	-40.766
	217.5	-15.1842		217.5	-40.6503
	217.4	-15.1239		217.4	-40.5733
	217.3	-15.1384		217.3	-40.5703
	217.2	-15.1922		217.2	-40.6811
	217.1	-15.225		217.1	-40.9279
	217	-15.1834		217	-41.2994
	216.9	-15.0797		216.9	-41.7504
	216.8	-14.9838		216.8	-42.2176
	216.7	-14.9032		216.7	-42.6408
	216.6	-14.8161		216.6	-42.9806
	216.5	-14.733		216.5	-43.224
	216.4	-14.6687		216.4	-43.3784
	216.3	-14.6706		216.3	-43.4604
	216.2	-14.7684		216.2	-43.4889
	216.1	-14.9011		216.1	-43.4851
	216	-14.9994		216	-43.4695
	215.9	-15.0444		215.9	-43.4546
	215.8	-15.0265		215.8	-43.438
	215.7	-14.9413		215.7	-43.4048
	215.6	-14.8598		215.6	-43.3377
	215.5	-14.8479		215.5	-43.2268
	215.4	-14.8768		215.4	-43.0736
	215.3	-14.9569		215.3	-42.8893
	215.2	-15.1446		215.2	-42.6939
	215.1	-15.3804		215.1	-42.5131
	215	-15.5168		215	-42.3701
	214.9	-15.5084		214.9	-42.2713
	214.8	-15.4602		214.8	-42.202
	214.7	-15.4207		214.7	-42.1388
	214.6	-15.3274		214.6	-42.0694
	214.5	-15.1807		214.5	-42.001
	214.4	-15.0418		214.4	-41.9561
	214.3	-14.9967		214.3	-41.9649
	214.2	-15.0816		214.2	-42.0594
	214.1	-15.2332		214.1	-42.2601
	214	-15.3693		214	-42.5567
	213.9	-15.393		213.9	-42.9028
	213.8	-15.3568		213.8	-43.2372
	213.7	-15.4029		213.7	-43.5132
	213.6	-15.4295		213.6	-43.7077
	213.5	-15.3016		213.5	-43.8044
	213.4	-15.1065		213.4	-43.7752
	213.3	-14.9497		213.3	-43.5834
	213.2	-14.8033		213.2	-43.2069
	213.1	-14.6449		213.1	-42.6549
	213	-14.5391		213	-41.9656
	212.9	-14.5075		212.9	-41.1901
	212.8	-14.5061		212.8	-40.38
	212.7	-14.4692		212.7	-39.5833
	212.6	-14.3706		212.6	-38.8441
	212.5	-14.2338		212.5	-38.1998
	212.4	-14.0853		212.4	-37.6739
	212.3	-13.9945		212.3	-37.2635
	212.2	-14.0378		212.2	-36.925
	212.1	-14.1655		212.1	-36.5763
	212	-14.295		212	-36.1307
	211.9	-14.4545		211.9	-35.5498
	211.8	-14.6392		211.8	-34.877
	211.7	-14.7719		211.7	-34.2196
	211.6	-14.8316		211.6	-33.6882
	211.5	-14.8639		211.5	-33.3384
	211.4	-14.9318		211.4	-33.1484
	211.3	-15.0726		211.3	-33.0364
	211.2	-15.2389		211.2	-32.9004
	211.1	-15.3667		211.1	-32.658
	211	-15.4609		211	-32.268
	210.9	-15.522		210.9	-31.7262
	210.8	-15.5489		210.8	-31.0451
	210.7	-15.5462		210.7	-30.2413
	210.6	-15.5228		210.6	-29.3444
	210.5	-15.4461		210.5	-28.419
	210.4	-15.2461		210.4	-27.5668
	210.3	-14.9788		210.3	-26.8931
	210.2	-14.7031		210.2	-26.4535
	210.1	-14.4285		210.1	-26.2232
	210	-14.2276		210	-26.1187
	209.9	-14.1298		209.9	-26.0574
	209.8	-14.0772		209.8	-26.0071
	209.7	-13.9866		209.7	-25.9935
	209.6	-13.7838		209.6	-26.0673
	209.5	-13.4218		209.5	-26.2586
	209.4	-12.945		209.4	-26.5446
	209.3	-12.5049		209.3	-26.849
	209.2	-12.1828		209.2	-27.0753
	209.1	-11.9264		209.1	-27.158
	209	-11.7076		209	-27.099
	208.9	-11.5675		208.9	-26.9592
	208.8	-11.487		208.8	-26.8118
	208.7	-11.3306		208.7	-26.6914
	208.6	-11.0562		208.6	-26.5773
	208.5	-10.7159		208.5	-26.4181
	208.4	-10.313		208.4	-26.1759
	208.3	-9.89507		208.3	-25.8574
	208.2	-9.54266		208.2	-25.5191
	208.1	-9.237		208.1	-25.2451
	208	-8.97993		208	-25.1039
	207.9	-8.86527		207.9	-25.1025
	207.8	-8.94784		207.8	-25.1678
	207.7	-9.25603		207.7	-25.1791
	207.6	-9.66521		207.6	-25.0349
	207.5	-9.9586		207.5	-24.7066
	207.4	-10.0621		207.4	-24.2405
	207.3	-10.0141		207.3	-23.7167
	207.2	-9.90913		207.2	-23.201
	207.1	-9.83697		207.1	-22.721
	207	-9.83116		207	-22.2748
	206.9	-9.84544		206.9	-21.8643
	206.8	-9.8956		206.8	-21.5238
	206.7	-10.0794		206.7	-21.3154
	206.6	-10.3943		206.6	-21.2814
	206.5	-10.7278		206.5	-21.3907
	206.4	-10.9489		206.4	-21.5294
	206.3	-11.0094		206.3	-21.5552
	206.2	-10.9528		206.2	-21.3785
	206.1	-10.7437		206.1	-21.0076
	206	-10.2875		206	-20.5328
	205.9	-9.79831		205.9	-20.0719
	205.8	-9.56623		205.8	-19.7206
	205.7	-9.49896		205.7	-19.5311
	205.6	-9.37739		205.6	-19.5128
	205.5	-9.18518		205.5	-19.648
	205.4	-9.03853		205.4	-19.9154
	205.3	-8.95298		205.3	-20.3072
	205.2	-8.80551		205.2	-20.8172
	205.1	-8.52733		205.1	-21.406
	205	-8.23954		205	-21.9825
	204.9	-7.96026		204.9	-22.433
	204.8	-7.5827		204.8	-22.6816
	204.7	-7.17789		204.7	-22.7345
	204.6	-6.83352		204.6	-22.6784
	204.5	-6.52841		204.5	-22.6422
	204.4	-6.28041		204.4	-22.7465
	204.3	-6.10267		204.3	-23.0541
	204.2	-5.84184		204.2	-23.5328
	204.1	-5.41069		204.1	-24.0455
	204	-4.8639		204	-24.3856
	203.9	-4.27738		203.9	-24.3527
	203.8	-3.74514		203.8	-23.8323
	203.7	-3.21882		203.7	-22.8327
	203.6	-2.70178		203.6	-21.4632
	203.5	-2.43121		203.5	-19.8785
	203.4	-2.38972		203.4	-18.2301
	203.3	-2.18596		203.3	-16.6447
	203.2	-1.83388		203.2	-15.216
	203.1	-1.7136		203.1	-13.9904
	203	-1.75229		203	-12.9514
	202.9	-1.72755		202.9	-12.0204
	202.8	-1.75629		202.8	-11.0814
	202.7	-1.95412		202.7	-10.0205
	202.6	-2.23187		202.6	-8.76715
	202.5	-2.33732		202.5	-7.32671
	202.4	-2.16691		202.4	-5.78782
	202.3	-1.90917		202.3	-4.28821
	202.2	-1.60981		202.2	-2.94674
	202.1	-1.17647		202.1	-1.80251
	202	-0.681332		202	-0.80188
	201.9	-0.273915		201.9	0.16358
	201.8	0.0961158		201.8	1.19946
	201.7	0.558668		201.7	2.36416
	201.6	1.06585		201.6	3.65251
	201.5	1.56912		201.5	5.00647
	201.4	2.04285		201.4	6.3417
	201.3	2.40473		201.3	7.57173
	201.2	2.60797		201.2	8.61681
	201.1	2.80553		201.1	9.40371
	201	3.1615		201	9.87532
	200.9	3.47086		200.9	10.0165
	200.8	3.37399		200.8	9.87594
	200.7	2.90404		200.7	9.55286
	200.6	2.48102		200.6	9.13958
	200.5	2.28531		200.5	8.65945
	200.4	2.26587		200.4	8.05576
	200.3	2.42999		200.3	7.24753
	200.2	2.64964		200.2	6.20774
	200.1	2.66273		200.1	5.00863
	200	2.42504		200	3.81755

## Sheet: Figure 2c
Figure 2c
	GK11			GK11/Cu2+
	Wavenumber (cm-1)	Transmittance (%)		Wavenumber (cm-1)	Transmittance (%)
	1550.03	96.6485		1550.03	96.421
	1550.51	96.6487		1550.51	96.4168
	1550.99	96.6483		1550.99	96.4123
	1551.48	96.6478		1551.48	96.408
	1551.96	96.6474		1551.96	96.4048
	1552.44	96.6476		1552.44	96.4028
	1552.92	96.6483		1552.92	96.4019
	1553.4	96.6496		1553.4	96.4017
	1553.89	96.6512		1553.89	96.4008
	1554.37	96.6528		1554.37	96.3994
	1554.85	96.6541		1554.85	96.3972
	1555.33	96.6552		1555.33	96.3945
	1555.82	96.656		1555.82	96.3916
	1556.3	96.6568		1556.3	96.3884
	1556.78	96.6578		1556.78	96.3847
	1557.26	96.659		1557.26	96.3798
	1557.74	96.6603		1557.74	96.3728
	1558.23	96.6615		1558.23	96.3655
	1558.71	96.6622		1558.71	96.3628
	1559.19	96.6624		1559.19	96.3691
	1559.67	96.6625		1559.67	96.3811
	1560.15	96.663		1560.15	96.3927
	1560.64	96.6636		1560.64	96.4006
	1561.12	96.6643		1561.12	96.4039
	1561.6	96.6649		1561.6	96.4039
	1562.08	96.6652		1562.08	96.402
	1562.57	96.6653		1562.57	96.3986
	1563.05	96.6653		1563.05	96.3959
	1563.53	96.6652		1563.53	96.394
	1564.01	96.6652		1564.01	96.3928
	1564.49	96.6653		1564.49	96.3918
	1564.98	96.6656		1564.98	96.3902
	1565.46	96.6662		1565.46	96.3873
	1565.94	96.6668		1565.94	96.3826
	1566.42	96.6676		1566.42	96.3771
	1566.9	96.6686		1566.9	96.3722
	1567.39	96.6697		1567.39	96.3688
	1567.87	96.6709		1567.87	96.3679
	1568.35	96.6723		1568.35	96.3699
	1568.83	96.6735		1568.83	96.374
	1569.32	96.6743		1569.32	96.3786
	1569.8	96.6745		1569.8	96.3829
	1570.28	96.6742		1570.28	96.3867
	1570.76	96.6735		1570.76	96.3903
	1571.24	96.673		1571.24	96.3943
	1571.73	96.6727		1571.73	96.3987
	1572.21	96.6728		1572.21	96.4038
	1572.69	96.6734		1572.69	96.4083
	1573.17	96.6742		1573.17	96.4119
	1573.65	96.6754		1573.65	96.4142
	1574.14	96.6766		1574.14	96.4146
	1574.62	96.6778		1574.62	96.4144
	1575.1	96.6788		1575.1	96.4147
	1575.58	96.6791		1575.58	96.4162
	1576.07	96.6787		1576.07	96.4191
	1576.55	96.6776		1576.55	96.4224
	1577.03	96.676		1577.03	96.4245
	1577.51	96.6742		1577.51	96.4245
	1577.99	96.6726		1577.99	96.4228
	1578.48	96.6713		1578.48	96.4202
	1578.96	96.6702		1578.96	96.417
	1579.44	96.6693		1579.44	96.4141
	1579.92	96.6685		1579.92	96.4109
	1580.4	96.6677		1580.4	96.4072
	1580.89	96.6671		1580.89	96.4026
	1581.37	96.6666		1581.37	96.3979
	1581.85	96.6664		1581.85	96.3932
	1582.33	96.6667		1582.33	96.3895
	1582.82	96.6675		1582.82	96.3869
	1583.3	96.6688		1583.3	96.3857
	1583.78	96.6706		1583.78	96.3847
	1584.26	96.6725		1584.26	96.3835
	1584.74	96.6744		1584.74	96.3816
	1585.23	96.676		1585.23	96.3787
	1585.71	96.6773		1585.71	96.376
	1586.19	96.6784		1586.19	96.3748
	1586.67	96.6793		1586.67	96.3759
	1587.15	96.6802		1587.15	96.3799
	1587.64	96.6814		1587.64	96.3858
	1588.12	96.6827		1588.12	96.3934
	1588.6	96.6843		1588.6	96.4012
	1589.08	96.686		1589.08	96.4085
	1589.57	96.6878		1589.57	96.4154
	1590.05	96.6897		1590.05	96.4227
	1590.53	96.6917		1590.53	96.4312
	1591.01	96.6939		1591.01	96.4408
	1591.49	96.6962		1591.49	96.4508
	1591.97	96.6987		1591.97	96.4609
	1592.46	96.7012		1592.46	96.4693
	1592.94	96.7037		1592.94	96.4763
	1593.42	96.7061		1593.42	96.4821
	1593.9	96.7085		1593.9	96.4874
	1594.39	96.7108		1594.39	96.4933
	1594.87	96.7128		1594.87	96.5006
	1595.35	96.7145		1595.35	96.5084
	1595.83	96.7156		1595.83	96.5157
	1596.31	96.7161		1596.31	96.5215
	1596.8	96.716		1596.8	96.5251
	1597.28	96.7156		1597.28	96.5267
	1597.76	96.7151		1597.76	96.5273
	1598.24	96.715		1598.24	96.5273
	1598.72	96.7154		1598.72	96.5276
	1599.21	96.7164		1599.21	96.5277
	1599.69	96.7181		1599.69	96.528
	1600.17	96.7201		1600.17	96.5281
	1600.65	96.7222		1600.65	96.5277
	1601.14	96.7243		1601.14	96.5275
	1601.62	96.7264		1601.62	96.5288
	1602.1	96.7284		1602.1	96.5324
	1602.58	96.7306		1602.58	96.5374
	1603.06	96.7329		1603.06	96.5428
	1603.55	96.7353		1603.55	96.5464
	1604.03	96.7377		1604.03	96.5472
	1604.51	96.74		1604.51	96.5442
	1604.99	96.7421		1604.99	96.5388
	1605.47	96.7441		1605.47	96.5326
	1605.96	96.7461		1605.96	96.527
	1606.44	96.7481		1606.44	96.5238
	1606.92	96.7504		1606.92	96.5226
	1607.4	96.7529		1607.4	96.5221
	1607.88	96.7555		1607.88	96.5207
	1608.37	96.7581		1608.37	96.5166
	1608.85	96.7608		1608.85	96.5099
	1609.33	96.7637		1609.33	96.5002
	1609.81	96.7669		1609.81	96.4885
	1610.3	96.7705		1610.3	96.4756
	1610.78	96.7745		1610.78	96.4612
	1611.26	96.7788		1611.26	96.4452
	1611.74	96.783		1611.74	96.4278
	1612.22	96.7869		1612.22	96.4088
	1612.71	96.7906		1612.71	96.3892
	1613.19	96.794		1613.19	96.3708
	1613.67	96.7975		1613.67	96.3538
	1614.15	96.8011		1614.15	96.3379
	1614.63	96.8052		1614.63	96.3209
	1615.12	96.8097		1615.12	96.2988
	1615.6	96.8142		1615.6	96.2671
	1616.08	96.8181		1616.08	96.2219
	1616.56	96.8208		1616.56	96.1642
	1617.05	96.8221		1617.05	96.1001
	1617.53	96.8223		1617.53	96.0389
	1618.01	96.8221		1618.01	95.9855
	1618.49	96.8219		1618.49	95.941
	1618.97	96.8218		1618.97	95.9036
	1619.46	96.8219		1619.46	95.87
	1619.94	96.8219		1619.94	95.8385
	1620.42	96.8218		1620.42	95.8081
	1620.9	96.8215		1620.9	95.7781
	1621.38	96.821		1621.38	95.7494
	1621.87	96.8201		1621.87	95.7221
	1622.35	96.819		1622.35	95.6974
	1622.83	96.8177		1622.83	95.6769
	1623.31	96.8161		1623.31	95.6615
	1623.8	96.8144		1623.8	95.6529
	1624.28	96.8128		1624.28	95.6517
	1624.76	96.8114		1624.76	95.6587
	1625.24	96.8102		1625.24	95.674
	1625.72	96.8091		1625.72	95.6981
	1626.21	96.8077		1626.21	95.7302
	1626.69	96.8055		1626.69	95.7695
	1627.17	96.8022		1627.17	95.8148
	1627.65	96.7974		1627.65	95.8629
	1628.13	96.7915		1628.13	95.9122
	1628.62	96.7849		1628.62	95.9606
	1629.1	96.7784		1629.1	96.0084
	1629.58	96.7725		1629.58	96.0562
	1630.06	96.7674		1630.06	96.1042
	1630.55	96.7629		1630.55	96.1521
	1631.03	96.759		1631.03	96.1989
	1631.51	96.7553		1631.51	96.2435
	1631.99	96.7516		1631.99	96.2838
	1632.47	96.748		1632.47	96.3196
	1632.96	96.7445		1632.96	96.3507
	1633.44	96.741		1633.44	96.3788
	1633.92	96.7372		1633.92	96.4063
	1634.4	96.7327		1634.4	96.4371
	1634.88	96.7269		1634.88	96.4742
	1635.37	96.7192		1635.37	96.5183
	1635.85	96.7103		1635.85	96.5676
	1636.33	96.7014		1636.33	96.6152
	1636.81	96.6938		1636.81	96.6562
	1637.3	96.6877		1637.3	96.6896
	1637.78	96.6827		1637.78	96.7157
	1638.26	96.678		1638.26	96.7355
	1638.74	96.6731		1638.74	96.7503
	1639.22	96.6675		1639.22	96.7608
	1639.71	96.6612		1639.71	96.7677
	1640.19	96.6546		1640.19	96.7733
	1640.67	96.6479		1640.67	96.7788
	1641.15	96.6416		1641.15	96.7861
	1641.63	96.6362		1641.63	96.7959
	1642.12	96.6317		1642.12	96.8073
	1642.6	96.628		1642.6	96.8196
	1643.08	96.6252		1643.08	96.8317
	1643.56	96.623		1643.56	96.8425
	1644.05	96.6215		1644.05	96.8529
	1644.53	96.6205		1644.53	96.8647
	1645.01	96.6199		1645.01	96.8797
	1645.49	96.6194		1645.49	96.8998
	1645.97	96.6181		1645.97	96.9248
	1646.45	96.6149		1646.45	96.9509
	1646.94	96.6095		1646.94	96.9715
	1647.42	96.6024		1647.42	96.9828
	1647.9	96.5952		1647.9	96.9854
	1648.38	96.5889		1648.38	96.9837
	1648.87	96.5844		1648.87	96.9823
	1649.35	96.5814		1649.35	96.9834
	1649.83	96.5799		1649.83	96.9874
	1650.31	96.5797		1650.31	96.9945
	1650.79	96.5804		1650.8	97.0036
	1651.28	96.5817		1651.28	97.0147
	1651.76	96.5827		1651.76	97.0285
	1652.24	96.5811		1652.24	97.0463
	1652.72	96.5736		1652.72	97.0683
	1653.2	96.5585		1653.2	97.0901
	1653.69	96.5392		1653.69	97.1045
	1654.17	96.5209		1654.17	97.1081
	1654.65	96.5062		1654.65	97.1041
	1655.13	96.4947		1655.13	97.0962
	1655.62	96.4851		1655.62	97.0871
	1656.1	96.4765		1656.1	97.0791
	1656.58	96.4678		1656.58	97.0734
	1657.06	96.4583		1657.06	97.0692
	1657.54	96.4475		1657.54	97.0663
	1658.03	96.4352		1658.03	97.0627
	1658.51	96.4213		1658.51	97.0575
	1658.99	96.4062		1658.99	97.0493
	1659.47	96.39		1659.47	97.0376
	1659.95	96.3729		1659.95	97.0231
	1660.44	96.3541		1660.44	97.006
	1660.92	96.3326		1660.92	96.9863
	1661.4	96.3066		1661.4	96.9631
	1661.88	96.2747		1661.88	96.9347
	1662.37	96.2368		1662.37	96.9001
	1662.85	96.1948		1662.85	96.8601
	1663.33	96.152		1663.33	96.8169
	1663.81	96.1113		1663.81	96.7742
	1664.29	96.074		1664.29	96.7338
	1664.78	96.0395		1664.78	96.6959
	1665.26	96.0063		1665.26	96.6595
	1665.74	95.9729		1665.74	96.6225
	1666.22	95.9377		1666.22	96.5826
	1666.7	95.8998		1666.7	96.5386
	1667.19	95.8584		1667.19	96.4885
	1667.67	95.8128		1667.67	96.4328
	1668.15	95.7625		1668.15	96.3711
	1668.63	95.7071		1668.63	96.3039
	1669.12	95.6478		1669.12	96.2336
	1669.6	95.5881		1669.6	96.1636
	1670.08	95.5332		1670.08	96.0992
	1670.56	95.4881		1670.56	96.0447
	1671.04	95.4555		1671.04	96.0033
	1671.53	95.4349		1671.53	95.9754
	1672.01	95.4243		1672.01	95.9595
	1672.49	95.4214		1672.49	95.9535
	1672.97	95.4249		1672.97	95.9558
	1673.45	95.4355		1673.45	95.9664
	1673.94	95.4559		1673.94	95.987
	1674.42	95.4894		1674.42	96.0203
	1674.9	95.5378		1674.9	96.0676
	1675.38	95.598		1675.38	96.1262
	1675.87	95.6628		1675.87	96.1896
	1676.35	95.7252		1676.35	96.2516
	1676.83	95.7816		1676.83	96.3087
	1677.31	95.8331		1677.31	96.3607
	1677.79	95.8829		1677.79	96.4108
	1678.28	95.9351		1678.28	96.4622
	1678.76	95.9926		1678.76	96.5177
	1679.24	96.0559		1679.24	96.578
	1679.72	96.1226		1679.72	96.6408
	1680.2	96.1885		1680.2	96.7019
	1680.69	96.2491		1680.69	96.757
	1681.17	96.3022		1681.17	96.8036
	1681.65	96.3489		1681.65	96.8421
	1682.13	96.3934		1682.13	96.8759
	1682.62	96.443		1682.62	96.9113
	1683.1	96.5052		1683.1	96.9574
	1683.58	96.5832		1683.58	97.0184
	1684.06	96.6684		1684.06	97.09
	1684.54	96.7432		1684.54	97.1558
	1685.03	96.7959		1685.03	97.2037
	1685.51	96.8285		1685.51	97.234
	1685.99	96.8498		1685.99	97.2535
	1686.47	96.867		1686.47	97.2701
	1686.95	96.8846		1686.95	97.2891
	1687.44	96.904		1687.44	97.3125
	1687.92	96.9253		1687.92	97.3416
	1688.4	96.9478		1688.4	97.3746
	1688.88	96.9706		1688.88	97.4097
	1689.37	96.9927		1689.37	97.4433
	1689.85	97.0137		1689.85	97.4739
	1690.33	97.0335		1690.33	97.5002
	1690.81	97.0517		1690.81	97.5225
	1691.29	97.0682		1691.29	97.5413
	1691.78	97.0827		1691.78	97.5577
	1692.26	97.0954		1692.26	97.5727
	1692.74	97.1066		1692.74	97.587
	1693.22	97.1172		1693.22	97.6013
	1693.7	97.1284		1693.7	97.6171
	1694.19	97.1416		1694.19	97.6358
	1694.67	97.1577		1694.67	97.6588
	1695.15	97.1763		1695.15	97.6859
	1695.63	97.1954		1695.63	97.7127
	1696.11	97.212		1696.11	97.7345
	1696.6	97.2242		1696.6	97.7471
	1697.08	97.2326		1697.08	97.7509
	1697.56	97.2392		1697.56	97.7495
	1698.04	97.2463		1698.04	97.7473
	1698.53	97.2556		1698.53	97.7489
	1699.01	97.2681		1699.01	97.7595
	1699.49	97.2831		1699.49	97.781
	1699.97	97.2981		1699.97	97.8113
	1700.45	97.3101		1700.45	97.8421
	1700.93	97.3179		1700.94	97.865
	1701.42	97.3225		1701.42	97.8776
	1701.9	97.3258		1701.9	97.8824
	1702.38	97.3294		1702.38	97.8837
	1702.86	97.3335		1702.86	97.8847
	1703.35	97.3383		1703.35	97.8876
	1703.83	97.3435		1703.83	97.8937
	1704.31	97.349		1704.31	97.903
	1704.79	97.3547		1704.79	97.9148
	1705.28	97.3607		1705.28	97.9286
	1705.76	97.3668		1705.76	97.9427
	1706.24	97.3728		1706.24	97.9562
	1706.72	97.3781		1706.72	97.9681
	1707.2	97.3823		1707.2	97.9781
	1707.68	97.3854		1707.68	97.9867
	1708.17	97.3877		1708.17	97.9943
	1708.65	97.3897		1708.65	98.0013
	1709.13	97.392		1709.13	98.0081
	1709.61	97.3953		1709.61	98.0155
	1710.1	97.3997		1710.1	98.0233
	1710.58	97.4051		1710.58	98.0316
	1711.06	97.4107		1711.06	98.0404
	1711.54	97.4162		1711.54	98.0485
	1712.02	97.4212		1712.02	98.055
	1712.51	97.4257		1712.51	98.0597
	1712.99	97.4298		1712.99	98.0625
	1713.47	97.4341		1713.47	98.063
	1713.95	97.4388		1713.95	98.0623
	1714.43	97.444		1714.43	98.0614
	1714.92	97.4493		1714.92	98.0605
	1715.4	97.4543		1715.4	98.0613
	1715.88	97.4588		1715.88	98.0654
	1716.36	97.463		1716.36	98.0737
	1716.85	97.4676		1716.85	98.0876
	1717.33	97.4731		1717.33	98.1074
	1717.81	97.4794		1717.81	98.1302
	1718.29	97.4858		1718.29	98.1517
	1718.77	97.4911		1718.77	98.1688
	1719.26	97.4949		1719.26	98.1792
	1719.74	97.4975		1719.74	98.1845
	1720.22	97.4994		1720.22	98.1863
	1720.7	97.5012		1720.7	98.1863
	1721.18	97.5034		1721.18	98.1861
	1721.67	97.5063		1721.67	98.187
	1722.15	97.5099		1722.15	98.1893
	1722.63	97.5137		1722.63	98.1931
	1723.11	97.5175		1723.11	98.1977
	1723.6	97.5207		1723.6	98.2021
	1724.08	97.5235		1724.08	98.2071
	1724.56	97.5259		1724.56	98.2124
	1725.04	97.5283		1725.04	98.2192
	1725.52	97.5309		1725.52	98.2275
	1726.01	97.5338		1726.01	98.2372
	1726.49	97.5368		1726.49	98.2477
	1726.97	97.5398		1726.97	98.258
	1727.45	97.5426		1727.45	98.2668
	1727.93	97.5454		1727.93	98.2739
	1728.42	97.5484		1728.42	98.28
	1728.9	97.552		1728.9	98.2861
	1729.38	97.5564		1729.38	98.2941
	1729.86	97.5612		1729.86	98.3047
	1730.35	97.5662		1730.35	98.3173
	1730.83	97.5706		1730.83	98.3316
	1731.31	97.5742		1731.31	98.3457
	1731.79	97.5769		1731.79	98.359
	1732.27	97.5789		1732.27	98.3708
	1732.76	97.581		1732.76	98.3822
	1733.24	97.5836		1733.24	98.3942
	1733.72	97.5869		1733.72	98.4065
	1734.2	97.5903		1734.2	98.4173
	1734.68	97.5931		1734.68	98.4239
	1735.17	97.595		1735.17	98.425
	1735.65	97.5964		1735.65	98.4223
	1736.13	97.5978		1736.13	98.4174
	1736.61	97.5997		1736.61	98.4122
	1737.1	97.6024		1737.1	98.4083
	1737.58	97.6058		1737.58	98.4071
	1738.06	97.6097		1738.06	98.4084
	1738.54	97.6135		1738.54	98.4125
	1739.02	97.6169		1739.02	98.4185
	1739.51	97.6194		1739.51	98.4249
	1739.99	97.6211		1739.99	98.4312
	1740.47	97.6225		1740.47	98.4368
	1740.95	97.6239		1740.95	98.4418
	1741.43	97.6256		1741.43	98.4464
	1741.92	97.6275		1741.92	98.4508
	1742.4	97.6293		1742.4	98.4546
	1742.88	97.6308		1742.88	98.4571
	1743.36	97.6319		1743.36	98.4587
	1743.84	97.633		1743.85	98.4593
	1744.33	97.6345		1744.33	98.4606
	1744.81	97.6366		1744.81	98.4634
	1745.29	97.6397		1745.29	98.4687
	1745.77	97.6437		1745.77	98.476
	1746.26	97.6483		1746.26	98.4847
	1746.74	97.6532		1746.74	98.494
	1747.22	97.6581		1747.22	98.502
	1747.7	97.663		1747.7	98.5088
	1748.18	97.6678		1748.18	98.5136
	1748.67	97.6727		1748.67	98.517
	1749.15	97.6774		1749.15	98.5193
	1749.63	97.6817		1749.63	98.5206
	1750.11	97.6852		1750.11	98.5199

## Sheet: Figure 2d
Figure 2d
	pGK11			Fit				pGK11/Cu2+			Fit
	Diameter (nm)	Intensity		Diameter (nm)	Intensity			Diameter (nm)	Intensity		Diameter (nm)	Intensity
	0	0.002		0	0.0162483			0	0.0295299		0	0.0381461
	0.55	0.021777		0.0386935	0.017457			0.64	0.0498071		0.0450251	0.0390173
	1.1	0.204928		0.0773869	0.0188419			1.28	0.145602		0.0900503	0.0400123
	1.65	0.280766		0.11608	0.0204225			1.92	0.221475		0.135075	0.0411441
	2.2	0.251027		0.154774	0.022219			2.56	0.133869		0.180101	0.0424262
	2.75	0.0885548		0.193467	0.0242528			3.2	0.0931175		0.225126	0.0438722
	3.3	0.0717976		0.232161	0.0265456			3.84	0.0882943		0.270151	0.0454961
	3.85	0.0437806		0.270854	0.0291199			4.48	0.0665407		0.315176	0.0473122
	4.4	0.0185455		0.309548	0.0319982			5.12	0.0393731		0.360201	0.0493344
	4.95	0.00874288		0.348241	0.0352031			5.76	0.0370108		0.405226	0.051576
	5.5	0.00496755		0.386935	0.0387565			6.4	0.0346484		0.450251	0.0540502
	6.05	0.00258312		0.425628	0.0426795			7.04	0.0209662		0.495276	0.0567687
	6.6	0.000529872		0.464322	0.046992			7.68	0.0176195		0.540302	0.0597424
	7.15	0		0.503015	0.0517122			8.32	0.0135837		0.585327	0.0629802
	7.7	0		0.541709	0.0568558			8.96	0.00856367		0.630352	0.0664894
				0.580402	0.0624358						0.675377	0.0702749
				0.619095	0.0684621						0.720402	0.074339
				0.657789	0.0749406						0.765427	0.0786811
				0.696482	0.0818727						0.810452	0.0832973
				0.735176	0.0892552						0.855477	0.0881803
				0.773869	0.0970794						0.900503	0.0933188
				0.812563	0.105331						0.945528	0.0986977
				0.851256	0.11399						0.990553	0.104298
				0.88995	0.123028						1.03558	0.110096
				0.928643	0.132414						1.0806	0.116064
				0.967337	0.142106						1.12563	0.12217
				1.00603	0.152058						1.17065	0.12838
				1.04472	0.162218						1.21568	0.134653
				1.08342	0.172525						1.2607	0.140946
				1.12211	0.182917						1.30573	0.147214
				1.1608	0.193321						1.35075	0.153409
				1.1995	0.203665						1.39578	0.159481
				1.23819	0.21387						1.4408	0.165378
				1.27688	0.223855						1.48583	0.171049
				1.31558	0.233537						1.53085	0.176441
				1.35427	0.242835						1.57588	0.181505
				1.39296	0.251664						1.6209	0.186191
				1.43166	0.259944						1.66593	0.190453
				1.47035	0.267598						1.71095	0.194247
				1.50905	0.274552						1.75598	0.197535
				1.54774	0.280736						1.80101	0.200283
				1.58643	0.286091						1.84603	0.20246
				1.62513	0.29056						1.89106	0.204044
				1.66382	0.294099						1.93608	0.205019
				1.70251	0.296671						1.98111	0.205372
				1.74121	0.298248						2.02613	0.205101
				1.7799	0.298814						2.07116	0.204208
				1.81859	0.298364						2.11618	0.202703
				1.85729	0.296902						2.16121	0.200602
				1.89598	0.294443						2.20623	0.197928
				1.93467	0.291013						2.25126	0.19471
				1.97337	0.286647						2.29628	0.19098
				2.01206	0.281391						2.34131	0.186777
				2.05075	0.275298						2.38633	0.182145
				2.08945	0.268429						2.43136	0.177128
				2.12814	0.260852						2.47638	0.171776
				2.16683	0.252639						2.52141	0.166139
				2.20553	0.243868						2.56643	0.160269
				2.24422	0.23462						2.61146	0.154217
				2.28291	0.224978						2.65648	0.148035
				2.32161	0.215023						2.70151	0.141774
				2.3603	0.204839						2.74653	0.135481
				2.39899	0.194507						2.79156	0.129203
				2.43769	0.184106						2.83658	0.122983
				2.47638	0.173709						2.88161	0.116861
				2.51508	0.163389						2.92663	0.110872
				2.55377	0.153209						2.97166	0.10505
				2.59246	0.14323						3.01668	0.0994228
				2.63116	0.133506						3.06171	0.0940135
				2.66985	0.124083						3.10673	0.0888424
				2.70854	0.115003						3.15176	0.0839251
				2.74724	0.1063						3.19678	0.0792733
				2.78593	0.0980007						3.24181	0.0748948
				2.82462	0.0901268						3.28683	0.070794
				2.86332	0.0826933						3.33186	0.0669719
				2.90201	0.0757094						3.37688	0.0634266
				2.9407	0.0691792						3.42191	0.0601534
				2.9794	0.0631015						3.46693	0.0571454
				3.01809	0.0574709						3.51196	0.0543939
				3.05678	0.052278						3.55698	0.0518882
				3.09548	0.0475103						3.60201	0.0496166
				3.13417	0.043152						3.64704	0.0475664
				3.17286	0.0391855						3.69206	0.045724
				3.21156	0.0355909						3.73709	0.0440755
				3.25025	0.0323474						3.78211	0.0426069
				3.28894	0.0294328						3.82714	0.041304
				3.32764	0.026825						3.87216	0.0401532
				3.36633	0.0245011						3.91719	0.0391409
				3.40503	0.0224389						3.96221	0.0382542
				3.44372	0.0206164						4.00724	0.0374806
				3.48241	0.0190122						4.05226	0.0368087
				3.52111	0.0176059						4.09729	0.0362273
				3.5598	0.016378						4.14231	0.0357264
				3.59849	0.0153102						4.18734	0.0352965
				3.63719	0.0143853						4.23236	0.0349291
				3.67588	0.0135873						4.27739	0.0346164
				3.71457	0.0129015						4.32241	0.0343512
				3.75327	0.0123145						4.36744	0.0341274
				3.79196	0.011814						4.41246	0.0339391
				3.83065	0.0113888						4.45749	0.0337813
				3.86935	0.0110291						4.50251	0.0336497
				3.90804	0.010726						4.54754	0.0335403
				3.94673	0.0104714						4.59256	0.0334498
				3.98543	0.0102586						4.63759	0.0333751
				4.02412	0.0100812						4.68261	0.0333138
				4.06281	0.00993402						4.72764	0.0332636
				4.10151	0.00981231						4.77266	0.0332227
				4.1402	0.00971205						4.81769	0.0331895
				4.17889	0.00962979						4.86271	0.0331627
				4.21759	0.00956254						4.90774	0.033141
				4.25628	0.00950777						4.95276	0.0331237
				4.29497	0.00946333						4.99779	0.0331098
				4.33367	0.00942741						5.04281	0.0330988
				4.37236	0.00939849						5.08784	0.03309
				4.41106	0.00937528						5.13286	0.0330831
				4.44975	0.00935673						5.17789	0.0330776
				4.48844	0.00934196						5.22291	0.0330734
				4.52714	0.00933024						5.26794	0.03307
				4.56583	0.00932098						5.31296	0.0330674
				4.60452	0.00931369						5.35799	0.0330654
				4.64322	0.00930796						5.40302	0.0330639
				4.68191	0.00930349						5.44804	0.0330627
				4.7206	0.00930001						5.49307	0.0330617
				4.7593	0.0092973						5.53809	0.033061
				4.79799	0.00929521						5.58312	0.0330605
				4.83668	0.0092936						5.62814	0.0330601
				4.87538	0.00929237						5.67317	0.0330598
				4.91407	0.00929142						5.71819	0.0330596
				4.95276	0.00929071						5.76322	0.0330594
				4.99146	0.00929016						5.80824	0.0330593
				5.03015	0.00928975						5.85327	0.0330592
				5.06884	0.00928944						5.89829	0.0330591
				5.10754	0.0092892						5.94332	0.0330591
				5.14623	0.00928903						5.98834	0.033059
				5.18492	0.0092889						6.03337	0.033059
				5.22362	0.0092888						6.07839	0.033059
				5.26231	0.00928873						6.12342	0.033059
				5.30101	0.00928868						6.16844	0.0330589
				5.3397	0.00928864						6.21347	0.0330589
				5.37839	0.00928861						6.25849	0.0330589
				5.41709	0.00928859						6.30352	0.0330589
				5.45578	0.00928857						6.34854	0.0330589
				5.49447	0.00928856						6.39357	0.0330589
				5.53317	0.00928855						6.43859	0.0330589
				5.57186	0.00928855						6.48362	0.0330589
				5.61055	0.00928854						6.52864	0.0330589
				5.64925	0.00928854						6.57367	0.0330589
				5.68794	0.00928854						6.61869	0.0330589
				5.72663	0.00928854						6.66372	0.0330589
				5.76533	0.00928854						6.70874	0.0330589
				5.80402	0.00928854						6.75377	0.0330589
				5.84271	0.00928854						6.79879	0.0330589
				5.88141	0.00928854						6.84382	0.0330589
				5.9201	0.00928854						6.88884	0.0330589
				5.95879	0.00928854						6.93387	0.0330589
				5.99749	0.00928853						6.97889	0.0330589
				6.03618	0.00928853						7.02392	0.0330589
				6.07487	0.00928853						7.06894	0.0330589
				6.11357	0.00928853						7.11397	0.0330589
				6.15226	0.00928853						7.15899	0.0330589
				6.19095	0.00928853						7.20402	0.0330589
				6.22965	0.00928853						7.24905	0.0330589
				6.26834	0.00928853						7.29407	0.0330589
				6.30704	0.00928853						7.3391	0.0330589
				6.34573	0.00928853						7.38412	0.0330589
				6.38442	0.00928853						7.42915	0.0330589
				6.42312	0.00928853						7.47417	0.0330589
				6.46181	0.00928853						7.5192	0.0330589
				6.5005	0.00928853						7.56422	0.0330589
				6.5392	0.00928853						7.60925	0.0330589
				6.57789	0.00928853						7.65427	0.0330589
				6.61658	0.00928853						7.6993	0.0330589
				6.65528	0.00928853						7.74432	0.0330589
				6.69397	0.00928853						7.78935	0.0330589
				6.73266	0.00928853						7.83437	0.0330589
				6.77136	0.00928853						7.8794	0.0330589
				6.81005	0.00928853						7.92442	0.0330589
				6.84874	0.00928853						7.96945	0.0330589
				6.88744	0.00928853						8.01447	0.0330589
				6.92613	0.00928853						8.0595	0.0330589
				6.96482	0.00928853						8.10452	0.0330589
				7.00352	0.00928853						8.14955	0.0330589
				7.04221	0.00928853						8.19457	0.0330589
				7.0809	0.00928853						8.2396	0.0330589
				7.1196	0.00928853						8.28462	0.0330589
				7.15829	0.00928853						8.32965	0.0330589
				7.19698	0.00928853						8.37467	0.0330589
				7.23568	0.00928853						8.4197	0.0330589
				7.27437	0.00928853						8.46472	0.0330589
				7.31307	0.00928853						8.50975	0.0330589
				7.35176	0.00928853						8.55477	0.0330589
				7.39045	0.00928853						8.5998	0.0330589
				7.42915	0.00928853						8.64482	0.0330589
				7.46784	0.00928853						8.68985	0.0330589
				7.50653	0.00928853						8.73487	0.0330589
				7.54523	0.00928853						8.7799	0.0330589
				7.58392	0.00928853						8.82492	0.0330589
				7.62261	0.00928853						8.86995	0.0330589
				7.66131	0.00928853						8.91497	0.0330589
				7.7	0.00928853						8.96	0.0330589

## Sheet: Figure 4a
Figure 4a
	PAM			p-Pep			p-Pep/Cu2+
	Strain (mm mm-1)	Stress (MPa)		Strain (mm mm-1)	Stress (MPa)		Strain (mm mm-1)	Stress (MPa)
	0	0		0	0		0	0
	0.000274033	-4.29e-05		0.000286833	-0.00137115		0.000333333	0.000749186
	0.000607367	-0.000352616		0.000620167	-0.000125946		0.000666667	-0.000521624
	0.0009407	0.000123933		0.0009535	-0.000988919		0.001	0.000617638
	0.00127403	-0.000308744		0.00128683	-0.000868398		0.00133333	0.00025779
	0.00160737	0.00023253		0.00162017	-0.000547463		0.00166667	8.52482e-05
	0.0019407	-5.13e-05		0.0019535	-0.00128705		0.002	0.000560694
	0.00227403	-0.000108586		0.00228683	-1.38253e-05		0.00233333	-0.000368944
	0.00260737	-5.61e-05		0.00262017	-0.0016907		0.00266667	0.001248
	0.0029407	-0.000142092		0.0029535	8.64655e-05		0.003	-0.000667955
	0.00327403	-0.000124222		0.00328683	-0.00137699		0.00333333	0.00118265
	0.00360737	3.94e-05		0.00362017	-8.82534e-05		0.00366667	-3.63028e-05
	0.0039407	-2.87e-05		0.0039535	-0.00102997		0.004	0.000664349
	0.00427403	9.45e-05		0.00428683	-0.00040866		0.00433333	0.0006026
	0.00460737	-0.000116015		0.00462017	-0.000500601		0.00466667	0.000455306
	0.0049407	0.000216554		0.0049535	-0.000861181		0.005	0.0012338
	0.00527403	-0.000534981		0.00528683	-8.32e-05		0.00533333	-0.000141174
	0.00560737	0.0002155		0.00562017	-0.00118599		0.00566667	0.00155557
	0.0059407	-0.000107786		0.0059535	-0.000199466		0.006	-0.000269694
	0.00627403	-2.52e-05		0.00628683	-0.000903965		0.00633333	0.00188206
	0.00660737	0.000582429		0.00662017	-0.000230839		0.00666667	-0.000122085
	0.0069407	-0.000306895		0.0069535	-0.000822962		0.007	0.00167333
	0.00727403	0.000396937		0.00728683	-0.000312621		0.00733333	0.000480091
	0.00760737	-0.000524227		0.00762017	-0.000715791		0.00766667	0.000902612
	0.0079407	0.0005352		0.0079535	-0.000457076		0.008	0.00173505
	0.00827403	0.000145248		0.00828683	-0.000439842		0.00833333	0.000338972
	0.00860737	0.000373447		0.00862017	-0.000598244		0.00866667	0.00224053
	0.0089407	-7.45e-05		0.0089535	-0.000335753		0.009	0.000506647
	0.00927403	0.000108143		0.00928683	-0.000617782		0.00933333	0.00233865
	0.00960737	0.000298092		0.00962017	-0.000424756		0.00966667	0.000519871
	0.0099407	0.00052544		0.0099535	-0.000508483		0.01	0.00216828
	0.010274	0.000518397		0.0102868	-0.000404133		0.0103333	0.000741628
	0.0106074	-0.0003032		0.0106202	-0.0004548		0.0106667	0.00164502
	0.0109407	0.000571696		0.0109535	-0.000493298		0.011	0.00145842
	0.011274	-0.00054901		0.0112868	-0.000446382		0.0113333	0.00122866
	0.0116074	8.19e-05		0.0116202	-0.000300011		0.0116667	0.00196952
	0.0119407	-0.000186738		0.0119535	-0.00070491		0.012	0.00131345
	0.012274	9.28e-05		0.0122868	-0.000183267		0.0123333	0.00204836
	0.0126074	7.47e-05		0.0126202	-0.000666963		0.0126667	0.00123459
	0.0129407	-0.000130243		0.0129535	-0.000103047		0.013	0.00215747
	0.013274	0.000842032		0.0132868	-0.000894529		0.0133333	0.00160409
	0.0136074	-0.000173771		0.0136202	-0.000221958		0.0136667	0.00200577
	0.0139407	0.00070135		0.0139535	-0.000527979		0.014	0.00192876
	0.014274	-0.000341734		0.0142868	-0.000489678		0.0143333	0.00185386
	0.0146074	0.000368421		0.0146202	-0.000155699		0.0146667	0.00223011
	0.0149407	-0.000134125		0.0149535	-0.0009625		0.015	0.00213798
	0.015274	0.000250207		0.0152868	0.000290595		0.0153333	0.00196802
	0.0156074	6.29e-05		0.0156202	-0.00124332		0.0156667	0.00220205
	0.0159407	6.05e-06		0.0159535	0.000215462		0.016	0.00189149
	0.016274	0.000526315		0.0162868	-0.00131422		0.0163333	0.00239379
	0.0166074	-0.000177917		0.0166202	-5.25862e-06		0.0166667	0.00195979
	0.0169407	0.000579932		0.0169535	-0.000724174		0.017	0.00255115
	0.017274	-7.99e-05		0.0172868	-0.000410441		0.0173333	0.00222082
	0.0176074	0.000242302		0.0176202	-0.000221079		0.0176667	0.00207214
	0.0179407	0.000117555		0.0179535	-0.000995183		0.018	0.00276593
	0.018274	-5.82e-05		0.0182868	0.000272141		0.0183333	0.00193267
	0.0186074	-2.3e-05		0.0186202	-0.00111878		0.0186667	0.00318821
	0.0189407	-8.25e-05		0.0189535	0.000168662		0.019	0.00164991
	0.019274	0.00018081		0.0192868	-0.000859403		0.0193333	0.00323801
	0.0196074	0.000183297		0.0196202	-0.000158224		0.0196667	0.0016857
	0.0199407	1.7e-05		0.0199535	-0.000780828		0.02	0.00318587
	0.020274	0.000283021		0.0202868	-0.000103793		0.0203333	0.00247919
	0.0206074	-0.000120293		0.0206202	-0.00038539		0.0206667	0.00264287
	0.0209407	0.000172598		0.0209535	-0.000505219		0.021	0.00329761
	0.021274	0.00011186		0.0212868	5.28276e-06		0.0213333	0.00225128
	0.0216074	9.24e-05		0.0216202	-0.000651753		0.0216667	0.00373452
	0.0219407	0.000239683		0.0219535	0.000220259		0.022	0.00199616
	0.022274	-4.99e-05		0.0222868	-0.000616925		0.0223333	0.00400885
	0.0226074	0.000485767		0.0226202	2.82115e-05		0.0226667	0.00222376
	0.0229407	-0.000230175		0.0229535	-0.000509736		0.023	0.00394617
	0.023274	0.000543341		0.0232868	-0.00012527		0.0233333	0.00274558
	0.0236074	-0.000166955		0.0236202	-0.000368873		0.0236667	0.00353056
	0.0239407	0.000369371		0.0239535	-0.0001536		0.024	0.0034816
	0.024274	0.000107311		0.0242868	-0.000423862		0.0243333	0.00286813
	0.0246074	0.000141502		0.0246202	-0.000257933		0.0246667	0.00396568
	0.0249407	0.000472232		0.0249535	-0.000349914		0.025	0.00271516
	0.025274	-0.000181875		0.0252868	-0.000286386		0.0253333	0.00416678
	0.0256074	0.000688662		0.0256202	-0.000155618		0.0256667	0.00287187
	0.0259407	-0.000451929		0.0259535	-0.000284803		0.026	0.00444236
	0.026274	0.00072943		0.0262868	-0.000412303		0.0263333	0.00311612
	0.0266074	-0.000237111		0.0266202	-0.000419517		0.0266667	0.00407827
	0.0269407	0.000661437		0.0269535	-0.000226648		0.027	0.0035355
	0.027274	6.97e-05		0.0272868	-0.000503039		0.0273333	0.00351916
	0.0276074	0.00025447		0.0276202	-1.0631e-05		0.0276667	0.00412597
	0.0279407	0.000327981		0.0279535	-0.000593759		0.028	0.00332897
	0.028274	-0.000187304		0.0282868	0.000288997		0.0283333	0.00458812
	0.0286074	0.000789869		0.0286202	-0.000943536		0.0286667	0.00330268
	0.0289407	-0.00041895		0.0289535	0.00038144		0.029	0.00457795
	0.029274	0.000957035		0.0292868	-0.000842989		0.0293333	0.0034406
	0.0296074	-0.000496446		0.0296202	0.000337305		0.0296667	0.00426983
	0.0299407	0.000641298		0.0299535	-0.000552293		0.03	0.0039666
	0.030274	-9.94e-05		0.0302868	-0.000252254		0.0303333	0.00399638
	0.0306074	0.000255213		0.0306202	7.28575e-05		0.0306667	0.00427178
	0.0309407	0.000311755		0.0309535	-0.00100967		0.031	0.00402529
	0.031274	-0.000155928		0.0312868	0.000556564		0.0313333	0.00448081
	0.0316074	0.000596893		0.0316202	-0.00131982		0.0316667	0.00417496
	0.0319407	-0.000302229		0.0319535	0.000633434		0.032	0.00412361
	0.032274	0.000664872		0.0322868	-0.000813407		0.0323333	0.00444782
	0.0326074	-0.000167194		0.0326202	0.000274191		0.0326667	0.0038692
	0.0329407	0.000478377		0.0329535	-0.000561026		0.033	0.00457377
	0.033274	-8.61e-06		0.0332868	-0.000388391		0.0333333	0.00427404
	0.0336074	0.000246111		0.0336202	1.42575e-05		0.0336667	0.00428862
	0.0339407	0.000212955		0.0339535	-0.000613269		0.034	0.0044308
	0.034274	4.06e-05		0.0342868	0.000376283		0.0343333	0.00413953
	0.0346074	0.000390463		0.0346202	-0.00111316		0.0346667	0.00475066
	0.0349407	6.16e-06		0.0349535	0.000503224		0.035	0.00405632
	0.035274	0.000362367		0.0352868	-0.00101034		0.0353333	0.0053617
	0.0356074	0.000108498		0.0356202	0.000164278		0.0356667	0.00414046
	0.0359407	0.000263933		0.0359535	-0.000616241		0.036	0.00490006
	0.036274	0.000272654		0.0362868	-0.000101847		0.0363333	0.00454223
	0.0366074	0.000223377		0.0366202	-0.000318149		0.0366667	0.00471352
	0.0369407	0.000253077		0.0369535	-0.000427316		0.037	0.00483639
	0.037274	0.000300086		0.0372868	2.68276e-05		0.0373333	0.00428176
	0.0376074	0.000175415		0.0376202	-0.000517044		0.0376667	0.00553496
	0.0379407	0.000483164		0.0379535	0.00046889		0.038	0.00421384
	0.038274	-3.46e-05		0.0382868	-0.000766218		0.0383333	0.00585001
	0.0386074	0.000633092		0.0386202	0.000295483		0.0386667	0.00427621
	0.0389407	4.33e-05		0.0389535	-0.000306326		0.039	0.00560176
	0.039274	0.000402123		0.0392868	0.00030284		0.0393333	0.00453105
	0.0396074	0.000210409		0.0396202	-0.000360298		0.0396667	0.00551023
	0.0399407	0.000198095		0.0399535	0.000107586		0.04	0.00511813
	0.040274	0.000511497		0.0402868	-3.58736e-05		0.0403333	0.0049936
	0.0406074	-1.36e-05		0.0406202	-0.000303229		0.0406667	0.00549561
	0.0409407	0.000755964		0.0409535	0.000114869		0.041	0.00452724
	0.041274	-1.24e-05		0.0412868	-0.000125678		0.0413333	0.00629896
	0.0416074	0.000842014		0.0416202	-0.000195761		0.0416667	0.00435727
	0.0419407	-0.000117845		0.0419535	6.46759e-05		0.042	0.0063695
	0.042274	0.00059686		0.0422868	-0.000132987		0.0423333	0.00446651
	0.0426074	0.000199844		0.0426202	-0.000104267		0.0426667	0.0062804
	0.0429407	0.0004619		0.0429535	0.000102502		0.043	0.00479114
	0.043274	0.000606127		0.0432868	-0.000215862		0.0433333	0.00594034
	0.0436074	8.08e-05		0.0436202	0.000116963		0.0436667	0.00597999
	0.0439407	0.000738257		0.0439535	-0.0005058		0.044	0.00516225
	0.044274	-0.000203894		0.0442868	0.000342109		0.0443333	0.00617268
	0.0446074	0.00090289		0.0446202	-0.000392651		0.0446667	0.0048966
	0.0449407	-7.46e-05		0.0449535	0.000342328		0.045	0.00696593
	0.045274	0.000732978		0.0452868	-0.000351448		0.0453333	0.00524446
	0.0456074	8.71e-05		0.0456202	-0.000102764		0.0456667	0.00657435
	0.0459407	0.000323762		0.0459535	-1.80345e-05		0.046	0.00535685
	0.046274	0.000426007		0.0462868	-0.000247151		0.0463333	0.00615556
	0.0466074	0.000103421		0.0466202	0.000184069		0.0466667	0.00572994
	0.0469407	0.000721682		0.0469535	-0.000599317		0.047	0.00612606
	0.047274	-0.000223182		0.0472868	0.000655486		0.0473333	0.00594529
	0.0476074	0.000904236		0.0476202	-0.00075143		0.0476667	0.00581121
	0.0479407	-0.000149714		0.0479535	0.00065229		0.048	0.00635489
	0.048274	0.000747562		0.0482868	-0.000563931		0.0483333	0.00548702
	0.0486074	9.49e-05		0.0486202	0.000291095		0.0486667	0.00643926
	0.0489407	0.000392126		0.0489535	-0.000115752		0.049	0.00571593
	0.049274	0.000363519		0.0492868	-0.000173683		0.0493333	0.00649024
	0.0496074	0.000121212		0.0496202	0.000443394		0.0496667	0.00598087
	0.0499407	0.00069375		0.0499535	-0.000617328		0.05	0.00643851
	0.050274	-3.75e-06		0.0502868	0.000793183		0.0503333	0.00578801
	0.0506074	0.000600381		0.0506202	-0.000711917		0.0506667	0.00638671
	0.0509407	4.88e-05		0.0509535	0.000715767		0.051	0.00607567
	0.051274	0.000549447		0.0512868	-0.000551044		0.0513333	0.00620734
	0.0516074	0.000335532		0.0516202	0.000591109		0.0516667	0.00651362
	0.0519407	0.000438333		0.0519535	-0.000201331		0.052	0.006359
	0.052274	0.000378339		0.0522868	9.43471e-05		0.0523333	0.00671254
	0.0526074	0.000310787		0.0526202	0.000313985		0.0526667	0.00608755
	0.0529407	0.000323421		0.0529535	-0.0001053		0.053	0.00685346
	0.053274	0.00048027		0.0532868	0.000935287		0.0533333	0.00611382
	0.0536074	0.000360003		0.0536202	-0.000218		0.0536667	0.00694299
	0.0539407	0.000505669		0.0539535	0.000634217		0.054	0.00634643
	0.054274	0.000323831		0.0542868	-0.00014179		0.0543333	0.00693841
	0.0546074	0.000526078		0.0546202	0.000585522		0.0546667	0.0063841
	0.0549407	0.000410696		0.0549535	5.4569e-05		0.055	0.00701687
	0.055274	0.00043721		0.0552868	0.000216525		0.0553333	0.00661941
	0.0556074	0.000493901		0.0556202	0.000333081		0.0556667	0.00707297
	0.0559407	0.000262743		0.0559535	0.000231228		0.056	0.00717855
	0.056274	0.000667754		0.0562868	0.000236764		0.0563333	0.0066122
	0.0566074	0.000153468		0.0566202	0.000282385		0.0566667	0.00757428
	0.0569407	0.00070215		0.0569535	0.000123924		0.057	0.00662537
	0.057274	0.000133425		0.0572868	0.000211467		0.0573333	0.00784226
	0.0576074	0.000645932		0.0576202	7.29425e-05		0.0576667	0.00663855
	0.0579407	0.000295988		0.0579535	0.000308279		0.058	0.00755682
	0.058274	0.000488849		0.0582868	8.75862e-05		0.0583333	0.00668101
	0.0586074	0.000591089		0.0586202	-6.93609e-05		0.0586667	0.00740841
	0.0589407	0.000153807		0.0589535	0.000343262		0.059	0.00688575
	0.059274	0.000759189		0.0592868	-0.000211867		0.0593333	0.00726883
	0.0596074	-7.44e-05		0.0596202	0.000551757		0.0596667	0.00737032
	0.0599407	0.000903524		0.0599535	-0.000296069		0.06	0.00667123
	0.060274	-0.000147689		0.0602868	0.000731264		0.0603333	0.00793671
	0.0606074	0.000820754		0.0606202	-0.000343802		0.0606667	0.00670251
	0.0609407	-6.32e-05		0.0609535	0.000707943		0.061	0.00810423
	0.061274	0.000769467		0.0612868	-0.000139071		0.0613333	0.00661866
	0.0616074	0.000281847		0.0616202	0.000508868		0.0616667	0.00817709
	0.0619407	0.000289521		0.0619535	0.000307614		0.062	0.00676517
	0.062274	0.000550137		0.0622868	-0.00014836		0.0623333	0.00772791
	0.0626074	-1.9e-05		0.0626202	0.000877616		0.0626667	0.00722839
	0.0629407	0.000774471		0.0629535	-0.000443528		0.063	0.00704973
	0.063274	-0.000230389		0.0632868	0.000949667		0.0633333	0.0079569
	0.0636074	0.000931975		0.0636202	-0.000423633		0.0636667	0.00673505
	0.0639407	-5.32e-05		0.0639535	0.000809007		0.064	0.00834448
	0.064274	0.000656339		0.0642868	-0.000189011		0.0643333	0.00686835
	0.0646074	0.000221806		0.0646202	0.000418524		0.0646667	0.00849015
	0.0649407	0.000453893		0.0649535	0.000207491		0.065	0.00688171
	0.065274	0.000532667		0.0652868	-0.000200209		0.0653333	0.00840253
	0.0656074	0.000228357		0.0656202	0.00092419		0.0656667	0.00755943
	0.0659407	0.000630717		0.0659535	-0.000431914		0.066	0.00781809
	0.066274	0.000238656		0.0662868	0.001184		0.0663333	0.00800431
	0.0666074	0.000831746		0.0666202	-0.000487356		0.0666667	0.00745986
	0.0669407	0.0002134		0.0669535	0.00105228		0.067	0.00807061
	0.067274	0.000716638		0.0672868	-7.91299e-05		0.0673333	0.0072556
	0.0676074	0.000448674		0.0676202	0.000520948		0.0676667	0.00834597
	0.0679407	0.000492043		0.0679535	0.000395897		0.068	0.007501
	0.068274	0.000663893		0.0682868	8.47299e-05		0.0683333	0.00837619
	0.0686074	0.0004351		0.0686202	0.000875201		0.0686667	0.00775124
	0.0689407	0.000828475		0.0689535	3.31759e-05		0.069	0.00822675
	0.069274	0.000542305		0.0692868	0.000991899		0.0693333	0.00783799
	0.0696074	0.000705471		0.0696202	-0.000105122		0.0696667	0.0083434
	0.0699407	0.000574488		0.0699535	0.00080619		0.07	0.00815704
	0.070274	0.000735217		0.0702868	0.000143941		0.0703333	0.00823246
	0.0706074	0.000460132		0.0706202	0.00034889		0.0706667	0.00830564
	0.0709407	0.000814725		0.0709535	0.000354538		0.071	0.0079687
	0.071274	0.000429809		0.0712868	0.000341718		0.0713333	0.00858662
	0.0716074	0.000756546		0.0716202	0.00023281		0.0716667	0.00804662
	0.0719407	0.000322876		0.0719535	0.000312359		0.072	0.00821106
	0.072274	0.00064723		0.0722868	0.000356828		0.0723333	0.00838473
	0.0726074	0.00044439		0.0726202	0.00051414		0.0726667	0.00864067
	0.0729407	0.00066807		0.0729535	0.0005217		0.073	0.00842876
	0.073274	0.000419111		0.0732868	0.000340506		0.0733333	0.0084565
	0.0736074	0.000591795		0.0736202	0.000568303		0.0736667	0.00808677
	0.0739407	0.000464121		0.0739535	0.000366641		0.074	0.00890277
	0.074274	0.000292884		0.0742868	0.000366755		0.0743333	0.00829065
	0.0746074	0.000683181		0.0746202	0.000377986		0.0746667	0.00896546
	0.0749407	0.000171488		0.0749535	0.000793276		0.075	0.00822718
	0.075274	0.00100621		0.0752868	3.70805e-06		0.0753333	0.00882002
	0.0756074	0.000148544		0.0756202	0.000797477		0.0756667	0.00858702
	0.0759407	0.0010222		0.0759535	0.000118731		0.076	0.00814326
	0.076274	0.000279334		0.0762868	0.000751578		0.0763333	0.00923815
	0.0766074	0.000840825		0.0766202	0.000335994		0.0766667	0.00799024
	0.0769407	0.000553886		0.0769535	0.000672197		0.077	0.00958301
	0.077274	0.000470692		0.0772868	0.000700267		0.0773333	0.00767657
	0.0776074	0.000876246		0.0776202	0.000131921		0.0776667	0.0094399
	0.0779407	0.00017325		0.0779535	0.00112818		0.078	0.00816986
	0.078274	0.00116178		0.0782868	-0.000221244		0.0783333	0.00893411
	0.0786074	9.89e-05		0.0786202	0.00123489		0.0786667	0.00882671
	0.0789407	0.00110341		0.0789535	-0.000386952		0.079	0.00835881
	0.079274	0.000227431		0.0792868	0.00145152		0.0793333	0.00953028
	0.0796074	0.00104625		0.0796202	-0.000154504		0.0796667	0.00802399
	0.0799407	0.000497571		0.0799535	0.000849103		0.08	0.00981881
	0.080274	0.000535022		0.0802868	0.000726431		0.0803333	0.00800826
	0.0806074	0.000851668		0.0806202	0.000145331		0.0806667	0.00965012
	0.0809407	0.000245799		0.0809535	0.00134193		0.081	0.0085606
	0.081274	0.00108262		0.0812868	-0.000277791		0.0813333	0.00944901
	0.0816074	5.41e-05		0.0816202	0.00140617		0.0816667	0.00917115
	0.0819407	0.00109746		0.0819535	-0.000421607		0.082	0.00904276
	0.082274	-4.25e-05		0.0822868	0.00139024		0.0823333	0.009741
	0.0826074	0.00106978		0.0826202	-0.000102667		0.0826667	0.00843789
	0.0829407	0.000511846		0.0829535	0.000890674		0.083	0.0102102
	0.083274	0.000834425		0.0832868	0.000339943		0.0833333	0.00830018
	0.0836074	0.000620528		0.0836202	0.000317626		0.0836667	0.0104793
	0.0839407	0.000762671		0.0839535	0.0009756		0.084	0.00855207
	0.084274	0.000840358		0.0842868	0.000171998		0.0843333	0.0101097
	0.0846074	0.000513925		0.0846202	0.00131282		0.0846667	0.00933737
	0.0849407	0.00104883		0.0849535	0.000123466		0.085	0.00940718
	0.085274	0.000589181		0.0852868	0.00114334		0.0853333	0.00968949
	0.0856074	0.000816835		0.0856202	0.000269545		0.0856667	0.00886782
	0.0859407	0.000475771		0.0859535	0.000681559		0.086	0.0103008
	0.086274	0.000795351		0.0862868	0.000781036		0.0863333	0.00857048
	0.0866074	0.000602841		0.0866202	0.000475885		0.0866667	0.0101823
	0.0869407	0.000666435		0.0869535	0.000832117		0.087	0.00886021
	0.087274	0.000563083		0.0872868	0.0003262		0.0873333	0.0100729
	0.0876074	0.000618934		0.0876202	0.00094702		0.0876667	0.00908317
	0.0879407	0.000537524		0.0879535	0.000587145		0.088	0.00953968
	0.088274	0.000746286		0.0882868	0.000641741		0.0883333	0.00959123
	0.0886074	0.000611727		0.0886202	0.000583751		0.0886667	0.00945055
	0.0889407	0.000658586		0.0889535	0.000615848		0.089	0.00980795
	0.089274	0.000599133		0.0892868	0.000533398		0.0893333	0.00956527
	0.0896074	0.000655097		0.0896202	0.00084731		0.0896667	0.00989742
	0.0899407	0.000699417		0.0899535	0.000413448		0.09	0.0097126
	0.090274	0.000538677		0.0902868	0.000844068		0.0903333	0.00972948
	0.0906074	0.000824492		0.0906202	0.000310276		0.0906667	0.00966748
	0.0909407	0.000461077		0.0909535	0.00085399		0.091	0.00986775
	0.091274	0.000837988		0.0912868	0.000393256		0.0913333	0.0095155
	0.0916074	0.000467857		0.0916202	0.000931681		0.0916667	0.00990629
	0.0919407	0.0008255		0.0919535	0.000387848		0.092	0.00955849
	0.092274	0.000568273		0.0922868	0.000896467		0.0923333	0.0101936
	0.0926074	0.00077007		0.0926202	0.000661252		0.0926667	0.00929929
	0.0929407	0.000861388		0.0929535	0.000542731		0.093	0.0104742
	0.093274	0.000386571		0.0932868	0.00124791		0.0933333	0.00943291
	0.0936074	0.00107935		0.0936202	-9.42816e-06		0.0936667	0.0102898
	0.0939407	0.000346433		0.0939535	0.00113172		0.094	0.00998333
	0.094274	0.00108261		0.0942868	9.81126e-05		0.0943333	0.00980476
	0.0946074	0.000396165		0.0946202	0.00157405		0.0946667	0.0105973
	0.0949407	0.00117452		0.0949535	0.000237879		0.095	0.00945195
	0.095274	0.000461605		0.0952868	0.000978246		0.0953333	0.011247
	0.0956074	0.0009561		0.0956202	0.000967209		0.0956667	0.00902643
	0.0959407	0.000795905		0.0959535	0.0002192		0.096	0.0113588
	0.096274	0.000631697		0.0962868	0.00142901		0.0963333	0.00948445
	0.0966074	0.00119589		0.0966202	0.000217443		0.0966667	0.0106587
	0.0969407	0.000429658		0.0969535	0.00135612		0.097	0.00994302
	0.097274	0.00148271		0.0972868	0.00023271		0.0973333	0.0102052
	0.0976074	0.000266576		0.0976202	0.00159729		0.0976667	0.0107525
	0.0979407	0.00121956		0.0979535	0.000477062		0.098	0.00984696
	0.098274	0.000351728		0.0982868	0.00136913		0.0983333	0.0112381
	0.0986074	0.000939098		0.0986202	0.000905453		0.0986667	0.00921477
	0.0989407	0.000888358		0.0989535	0.000720034		0.099	0.011626
	0.099274	0.00073158		0.0992868	0.00146515		0.0993333	0.00939345
	0.0996074	0.00123582		0.0996202	0.000195286		0.0996667	0.0112704
	0.0999407	0.000542143		0.0999535	0.00164431		0.1	0.0100943
	0.100274	0.00133874		0.100287	0.000159359		0.100333	0.0105515
	0.100608	0.000525437		0.100621	0.00156181		0.100667	0.0110558
	0.100941	0.00121503		0.100954	0.000447993		0.101	0.00960447
	0.101274	0.0005546		0.101287	0.00118298		0.101333	0.0113531
	0.101608	0.00121314		0.101621	0.000835747		0.101667	0.00975795
	0.101941	0.000708429		0.101954	0.0007239		0.102	0.0116015
	0.102274	0.000930422		0.102287	0.000933182		0.102333	0.0100922
	0.102608	0.000942517		0.102621	0.000682513		0.102667	0.0113364
	0.102941	0.000778665		0.102953	0.00107828		0.103	0.0105442
	0.103274	0.000985119		0.103287	0.000606833		0.103333	0.0105544
	0.103608	0.000731836		0.103621	0.000955243		0.103667	0.0110273
	0.103941	0.00108297		0.103954	0.000727117		0.104	0.0100863
	0.104274	0.000652083		0.104286	0.000900603		0.104333	0.0116096
	0.104608	0.00100077		0.104621	0.0009942		0.104667	0.0099608
	0.104941	0.00067747		0.104954	0.000975448		0.105	0.0115249
	0.105274	0.00107112		0.105287	0.000762299		0.105333	0.0101691
	0.105608	0.000509396		0.10562	0.00123148		0.105667	0.0111484
	0.105941	0.00111522		0.105954	0.000598766		0.106	0.0106835
	0.106274	0.000584776		0.106287	0.00131806		0.106333	0.0109621
	0.106608	0.00100391		0.106621	0.000539977		0.106667	0.0111161
	0.106941	0.000749861		0.106953	0.00122724		0.107	0.010566
	0.107274	0.000951779		0.107287	0.000702584		0.107333	0.0110403
	0.107608	0.000771411		0.107621	0.000825021		0.107667	0.0104898
	0.107941	0.0008864		0.107953	0.00103732		0.108	0.0111884
	0.108274	0.000981667		0.108286	0.000565632		0.108333	0.011213
	0.108608	0.00075099		0.108621	0.00159992		0.108667	0.01078
	0.108941	0.001109		0.108954	0.000330788		0.109	0.0114321
	0.109274	0.000656356		0.109286	0.0016793		0.109333	0.0108431
	0.109608	0.00132367		0.10962	0.000426648		0.109667	0.0114791
	0.109941	0.000516679		0.109954	0.00143343		0.11	0.0109229
	0.110274	0.001302		0.110287	0.00060494		0.110333	0.0110301
	0.110608	0.000531533		0.11062	0.00114705		0.110667	0.0117447
	0.110941	0.00107661		0.110953	0.00104396		0.111	0.0105427
	0.111274	0.000981678		0.111287	0.000816255		0.111333	0.0124375
	0.111608	0.000874776		0.111621	0.00170392		0.111667	0.0104851
	0.111941	0.00117951		0.111953	0.000435214		0.112	0.0121894
	0.112274	0.000464796		0.112286	0.00201371		0.112333	0.0109482
	0.112608	0.00140408		0.112621	0.000293514		0.112667	0.0114818
	0.112941	0.00037895		0.112953	0.00187675		0.113	0.0116605
	0.113274	0.00156662		0.113286	0.000531713		0.113333	0.0108751
	0.113608	0.000499824		0.11362	0.00139016		0.113667	0.0124991
	0.113941	0.00128906		0.113954	0.000979552		0.114	0.0103223
	0.114274	0.000699112		0.114286	0.00103556		0.114333	0.0127247
	0.114608	0.000842635		0.114621	0.00163741		0.114667	0.0107411
	0.114941	0.00136189		0.114954	0.000630552		0.115	0.0125283
	0.115274	0.000450117		0.115287	0.00198837		0.115333	0.0109374
	0.115608	0.00137333		0.115621	0.000586687		0.115667	0.0117691
	0.115941	0.000453043		0.115954	0.00197801		0.116	0.0116444
	0.116274	0.00139675		0.116287	0.000673649		0.116333	0.0113462
	0.116608	0.000584921		0.116621	0.00140161		0.116667	0.0127181
	0.116941	0.00127524		0.116954	0.00091671		0.117	0.0107565
	0.117274	0.000703654		0.117287	0.00118283		0.117333	0.0129848
	0.117608	0.00106977		0.117621	0.00157822		0.117667	0.0104561
	0.117941	0.00101152		0.117953	0.000821152		0.118	0.0126738
	0.118274	0.00087869		0.118287	0.00157916		0.118333	0.0110715
	0.118608	0.00118525		0.118621	0.00080814		0.118667	0.0122958
	0.118941	0.000664739		0.118954	0.00126177		0.119	0.0116066
	0.119274	0.00130322		0.119286	0.00104021		0.119333	0.0114363
	0.119608	0.000470527		0.119621	0.00115441		0.119667	0.0122353
	0.119941	0.00130667		0.119954	0.00117214		0.12	0.0112
	0.120274	0.000689538		0.120287	0.00115703		0.120333	0.0126169
	0.120608	0.00096991		0.12062	0.00100474		0.120667	0.0111542
	0.120941	0.000955519		0.120954	0.00120024		0.121	0.0123286
	0.121274	0.00076491		0.121287	0.0011774		0.121333	0.0114209
	0.121608	0.00101751		0.121621	0.00129959		0.121667	0.0120925
	0.121941	0.000947021		0.121953	0.00110459		0.122	0.0118287
	0.122274	0.00120116		0.122287	0.00123844		0.122333	0.0117941
	0.122608	0.000828635		0.122621	0.00145172		0.122667	0.0123517
	0.122941	0.00101204		0.122953	0.00101844		0.123	0.0114857
	0.123274	0.00068871		0.123286	0.00165208		0.123333	0.0123543
	0.123608	0.00107283		0.123621	0.000786567		0.123667	0.011985
	0.123941	0.000913919		0.123954	0.00170344		0.124	0.012187
	0.124274	0.00111095		0.124286	0.000736632		0.124333	0.0124227
	0.124608	0.000931867		0.12462	0.00195847		0.124667	0.0121512
	0.124941	0.00115045		0.124954	0.000692457		0.125	0.0125186
	0.125274	0.000944476		0.125287	0.00171516		0.125333	0.0121081
	0.125608	0.00110691		0.12562	0.00113343		0.125667	0.0122626
	0.125941	0.000895438		0.125953	0.00112406		0.126	0.012374
	0.126274	0.00111426		0.126286	0.00165066		0.126333	0.0116372
	0.126608	0.000926817		0.12662	0.00108199		0.126667	0.0127817
	0.126941	0.00111627		0.126953	0.0019431		0.127	0.0120181
	0.127274	0.00125349		0.127286	0.000522849		0.127333	0.0128876
	0.127608	0.000860517		0.12762	0.00222811		0.127667	0.0119989
	0.127941	0.00143686		0.127953	0.000684579		0.128	0.0128136
	0.128274	0.000713268		0.128286	0.00214967		0.128333	0.0121692
	0.128608	0.00150758		0.12862	0.000832878		0.128667	0.0121848
	0.128941	0.000653207		0.128953	0.00173827		0.129	0.0132189
	0.129274	0.00149771		0.129286	0.00121111		0.129333	0.0116417
	0.129608	0.000706042		0.12962	0.00137313		0.129667	0.0135776
	0.129941	0.00119861		0.129953	0.00187619		0.13	0.0114731
	0.130274	0.00108996		0.130286	0.000697689		0.130333	0.0135015
	0.130608	0.000943568		0.130621	0.00217361		0.130667	0.0119321
	0.130941	0.0014905		0.130954	0.0005109		0.131	0.0131389
	0.131274	0.000573748		0.131287	0.00212613		0.131333	0.0126878
	0.131608	0.00160454		0.131621	0.00083119		0.131667	0.0123544
	0.131941	0.000423152		0.131954	0.00163554		0.132	0.0133865
	0.132274	0.00152191		0.132287	0.00120457		0.132333	0.0120027
	0.132608	0.000655329		0.132621	0.00124203		0.132667	0.0140499
	0.132941	0.00126249		0.132954	0.00185187		0.133	0.0117374
	0.133274	0.00108476		0.133287	0.000969195		0.133333	0.0136603
	0.133608	0.000971714		0.133621	0.00189596		0.133667	0.0119083
	0.133941	0.001377		0.133954	0.000899379		0.134	0.0132002
	0.134274	0.000822392		0.134287	0.00184622		0.134333	0.0126394
	0.134608	0.00156422		0.134621	0.00111902		0.134667	0.01259
	0.134941	0.000639113		0.134954	0.00171424		0.135	0.0131346
	0.135274	0.00158947		0.135287	0.0012704		0.135333	0.0121988
	0.135608	0.000713848		0.135621	0.00160364		0.135667	0.0138575
	0.135941	0.00132263		0.135954	0.0013397		0.136	0.0116694
	0.136274	0.000933417		0.136287	0.00157911		0.136333	0.014105
	0.136608	0.00103247		0.136621	0.0015247		0.136667	0.0118479
	0.136941	0.00118979		0.136954	0.00151535		0.137	0.0134964
	0.137274	0.000985689		0.137287	0.00141578		0.137333	0.012605
	0.137608	0.00131238		0.137621	0.00166727		0.137667	0.0132066
	0.137941	0.000956462		0.137954	0.00130085		0.138	0.0132638
	0.138274	0.00131857		0.138287	0.00159367		0.138333	0.0128607
	0.138608	0.00100853		0.138621	0.00162554		0.138667	0.0135768
	0.138941	0.00136138		0.138954	0.00131378		0.139	0.0126526
	0.139274	0.00106202		0.139287	0.00193687		0.139333	0.0139217
	0.139608	0.00129569		0.139621	0.00125756		0.139667	0.0122842
	0.139941	0.00113457		0.139954	0.00193014		0.14	0.0138643
	0.140274	0.00108603		0.140287	0.00117179		0.140333	0.0125364
	0.140608	0.0012751		0.140621	0.00214563		0.140667	0.013455
	0.140941	0.00120348		0.140954	0.00120592		0.141	0.0133837
	0.141274	0.00122422		0.141287	0.0017671		0.141333	0.0134143
	0.141608	0.00128302		0.141621	0.00168494		0.141667	0.0134061
	0.141941	0.00102916		0.141954	0.00150429		0.142	0.0132739
	0.142274	0.00135448		0.142287	0.00198727		0.142333	0.0135573
	0.142608	0.00101344		0.142621	0.00114858		0.142667	0.0135953
	0.142941	0.00144372		0.142953	0.00234512		0.143	0.0132345
	0.143274	0.00127536		0.143287	0.000999431		0.143333	0.0136105
	0.143608	0.00095714		0.143621	0.00232874		0.143667	0.0135342
	0.143941	0.00154985		0.143954	0.00122092		0.144	0.0133337
	0.144274	0.000640282		0.144286	0.00192564		0.144333	0.0136565
	0.144608	0.00165432		0.144621	0.00158477		0.144667	0.0131612
	0.144941	0.000785143		0.144954	0.00176488		0.145	0.0142516
	0.145274	0.00171118		0.145287	0.00232029		0.145333	0.0132274
	0.145608	0.00114839		0.14562	0.00114369		0.145667	0.0139016
	0.145941	0.00114873		0.145954	0.00258048		0.146	0.0133351
	0.146274	0.00135649		0.146287	0.00107123		0.146333	0.0139243
	0.146608	0.000909143		0.146621	0.0024851		0.146667	0.0135209
	0.146941	0.00180243		0.146953	0.0011292		0.147	0.0137884
	0.147274	0.000587325		0.147287	0.00217796		0.147333	0.0143612
	0.147608	0.00188682		0.147621	0.00143458		0.147667	0.0133325
	0.147941	0.000605433		0.147953	0.00185066		0.148	0.0143647
	0.148274	0.00181273		0.148286	0.00188485		0.148333	0.0130592
	0.148608	0.00093124		0.148621	0.00122987		0.148667	0.0143632
	0.148941	0.00138701		0.148954	0.00222866		0.149	0.0132893
	0.149274	0.00144488		0.149286	0.00102647		0.149333	0.0142982
	0.149608	0.000978585		0.14962	0.00233105		0.149667	0.0135049
	0.149941	0.00167708		0.149954	0.0013106		0.15	0.0139713
	0.150274	0.000662811		0.150287	0.00210828		0.150333	0.0136571
	0.150608	0.0019849		0.15062	0.00170219		0.150667	0.0137076
	0.150941	0.000623458		0.150953	0.00192098		0.151	0.0141034
	0.151274	0.00174071		0.151287	0.00161187		0.151333	0.0135
	0.151608	0.000924075		0.151621	0.00181487		0.151667	0.0146115
	0.151941	0.00151406		0.151953	0.00188491		0.152	0.0130593
	0.152274	0.001081		0.152286	0.00175036		0.152333	0.0151005
	0.152608	0.00113483		0.152621	0.00185818		0.152667	0.0131698
	0.152941	0.0014989		0.152953	0.00201775		0.153	0.0144518
	0.153274	0.000843032		0.153286	0.00168824		0.153333	0.0135627
	0.153608	0.00182389		0.15362	0.00176034		0.153667	0.0141263
	0.153941	0.000910836		0.153954	0.00202149		0.154	0.0143219
	0.154274	0.00207368		0.154286	0.00161408		0.154333	0.0134271
	0.154608	0.000879746		0.15462	0.00217993		0.154667	0.0146864
	0.154941	0.00143825		0.154953	0.00134219		0.155	0.0134914
	0.155274	0.00121723		0.155287	0.00242222		0.155333	0.0148546
	0.155608	0.0013813		0.15562	0.00115567		0.155667	0.0138729
	0.155941	0.0013349		0.155953	0.00263688		0.156	0.0146123
	0.156274	0.00113844		0.156286	0.0013557		0.156333	0.0139498
	0.156608	0.00150642		0.156621	0.00230934		0.156667	0.0148078
	0.156941	0.00107987		0.156953	0.00195094		0.157	0.014561
	0.157274	0.00157618		0.157286	0.00171804		0.157333	0.0142352
	0.157608	0.00124863		0.15762	0.00260874		0.157667	0.0149043
	0.157941	0.00138409		0.157953	0.00116599		0.158	0.014034
	0.158274	0.00136656		0.158286	0.00284591		0.158333	0.0146813
	0.158608	0.00154489		0.15862	0.00108275		0.158667	0.0142442
	0.158941	0.00127076		0.158953	0.00272765		0.159	0.0149955
	0.159274	0.00147815		0.159286	0.00130725		0.159333	0.0142894
	0.159608	0.00118038		0.15962	0.00216738		0.159667	0.0149128
	0.159941	0.001653		0.159953	0.001726		0.16	0.014194
	0.160274	0.00102772		0.160286	0.00201258		0.160333	0.0149016
	0.160608	0.00189437		0.16062	0.00212322		0.160667	0.0143947
	0.160941	0.000964736		0.160953	0.00154333		0.161	0.0148559
	0.161274	0.00159683		0.161286	0.00267707		0.161333	0.0144672
	0.161608	0.00119624		0.161621	0.00119772		0.161667	0.0147828
	0.161941	0.00137227		0.161954	0.00277478		0.162	0.0146659
	0.162274	0.00162865		0.162286	0.00117436		0.162333	0.0142547
	0.162608	0.000925981		0.162621	0.00272224		0.162667	0.0149465
	0.162941	0.00180957		0.162954	0.00179663		0.163	0.0142505
	0.163274	0.000758937		0.163287	0.00217624		0.163333	0.0149451
	0.163608	0.00174827		0.163621	0.0021568		0.163667	0.0142735
	0.163941	0.00104067		0.163954	0.00170385		0.164	0.0153078
	0.164274	0.00174373		0.164287	0.00255953		0.164333	0.0142024
	0.164608	0.00116328		0.164621	0.00148595		0.164667	0.0154975
	0.164941	0.0015145		0.164953	0.00272771		0.165	0.0141163
	0.165274	0.00156488		0.165287	0.00164151		0.165333	0.0152882
	0.165608	0.00107963		0.165621	0.00256648		0.165667	0.0143848
	0.165941	0.00201413		0.165954	0.00176709		0.166	0.0150116
	0.166274	0.00092057		0.166287	0.00220598		0.166333	0.0150184
	0.166608	0.00202361		0.166621	0.00194914		0.166667	0.014777
	0.166941	0.000809954		0.166954	0.00203219		0.167	0.0153771
	0.167274	0.00186356		0.167286	0.00231051		0.167333	0.0144501
	0.167608	0.00108426		0.16762	0.00195282		0.167667	0.01593
	0.167941	0.00152813		0.167954	0.0023803		0.168	0.0144484
	0.168274	0.00148545		0.168287	0.0020043		0.168333	0.015939
	0.168608	0.0011311		0.168621	0.00212576		0.168667	0.0143597
	0.168941	0.0019038		0.168954	0.00206389		0.169	0.0157442
	0.169274	0.00113871		0.169287	0.0021673		0.169333	0.0147236
	0.169608	0.00205666		0.169621	0.00234538		0.169667	0.0153923
	0.169941	0.0009945		0.169953	0.00228957		0.17	0.015454
	0.170274	0.00190737		0.170286	0.00213687		0.170333	0.0148807
	0.170608	0.00119993		0.170621	0.00257749		0.170667	0.0159684
	0.170941	0.00165752		0.170954	0.00162325		0.171	0.0146724
	0.171274	0.00151158		0.171287	0.00285563		0.171333	0.0164361
	0.171608	0.00133765		0.171621	0.0017878		0.171667	0.0143267
	0.171941	0.00173707		0.171954	0.00249959		0.172	0.0161088
	0.172274	0.00133283		0.172286	0.00211626		0.172333	0.0146841
	0.172608	0.00192234		0.17262	0.00228468		0.172667	0.0159932
	0.172941	0.00129309		0.172953	0.00254622		0.173	0.0151616
	0.173274	0.00191086		0.173287	0.00172561		0.173333	0.0155479
	0.173608	0.00140002		0.173621	0.00302927		0.173667	0.015887
	0.173941	0.00160447		0.173954	0.00159705		0.174	0.0148399
	0.174274	0.00159514		0.174287	0.00284877		0.174333	0.0162233
	0.174608	0.00147393		0.174621	0.00164453		0.174667	0.0146209
	0.174941	0.00157506		0.174953	0.00291724		0.175	0.0162025
	0.175274	0.00138521		0.175286	0.00189067		0.175333	0.0146592
	0.175608	0.00155076		0.17562	0.00239187		0.175667	0.0160391
	0.175941	0.0016758		0.175954	0.00224657		0.176	0.0152129
	0.176274	0.00159085		0.176287	0.00188213		0.176333	0.0157178
	0.176608	0.00154507		0.176621	0.0029863		0.176667	0.0156822
	0.176941	0.00133393		0.176954	0.00153822		0.177	0.0153436
	0.177274	0.00173937		0.177286	0.00311384		0.177333	0.015889
	0.177608	0.00146087		0.17762	0.00138883		0.177667	0.0152721
	0.177941	0.00144165		0.177953	0.00286579		0.178	0.0160509
	0.178274	0.00158514		0.178286	0.00174312		0.178333	0.0152682
	0.178608	0.00123479		0.178621	0.00276377		0.178667	0.0162907
	0.178941	0.00191728		0.178954	0.00208561		0.179	0.0152267
	0.179274	0.000982778		0.179287	0.00209027		0.179333	0.0160841
	0.179608	0.00220204		0.179621	0.00242442		0.179667	0.0155791
	0.179941	0.000931357		0.179953	0.0020121		0.18	0.0158547
	0.180274	0.00190821		0.180286	0.0027168		0.180333	0.0157939
	0.180608	0.00126359		0.18062	0.00190128		0.180667	0.0158109
	0.180941	0.00155358		0.180953	0.00277128		0.181	0.0160113
	0.181274	0.00182966		0.181287	0.00194309		0.181333	0.015659
	0.181608	0.0012717		0.181621	0.00287267		0.181667	0.0163145
	0.181941	0.00198829		0.181954	0.00206646		0.182	0.0152654
	0.182274	0.000948682		0.182286	0.00258075		0.182333	0.0160999
	0.182608	0.00217526		0.18262	0.00235514		0.182667	0.0155105
	0.182941	0.000928092		0.182953	0.00244963		0.183	0.0163078
	0.183274	0.00208633		0.183286	0.0023177		0.183333	0.0155545
	0.183608	0.00120339		0.18362	0.00252856		0.183667	0.0165109
	0.183941	0.00173371		0.183954	0.002368		0.184	0.0157296
	0.184274	0.00140992		0.184287	0.00249527		0.184333	0.016311
	0.184608	0.00150622		0.184621	0.00228559		0.184667	0.0160333
	0.184941	0.00183957		0.184953	0.00271733		0.185	0.0163757
	0.185274	0.00117828		0.185286	0.00247285		0.185333	0.0160373
	0.185608	0.00218501		0.18562	0.00235498		0.185667	0.0161049
	0.185941	0.00100951		0.185953	0.00287912		0.186	0.0161296
	0.186274	0.00229358		0.186286	0.00203108		0.186333	0.0158666
	0.186608	0.00108495		0.186621	0.00309966		0.186667	0.0170224
	0.186941	0.00187942		0.186954	0.00191353		0.187	0.0153022
	0.187274	0.00138805		0.187286	0.00296014		0.187333	0.0173704
	0.187608	0.00166273		0.18762	0.00208046		0.187667	0.0156064
	0.187941	0.00183999		0.187953	0.00284505		0.188	0.0169833
	0.188274	0.00152503		0.188286	0.00234388		0.188333	0.016002
	0.188608	0.00208866		0.18862	0.00249415		0.188667	0.0164618
	0.188941	0.00119042		0.188953	0.0028044		0.189	0.0163753
	0.189274	0.00202328		0.189287	0.00202392		0.189333	0.01597
	0.189608	0.00126756		0.189621	0.00316903		0.189667	0.0171489
	0.189941	0.00194792		0.189953	0.00160855		0.19	0.0155966
	0.190274	0.00136888		0.190286	0.00355253		0.190333	0.0175992
	0.190608	0.0016159		0.19062	0.00172852		0.190667	0.0155496
	0.190941	0.00167591		0.190953	0.00310892		0.191	0.0172999
	0.191274	0.00151611		0.191286	0.00212591		0.191333	0.0158422
	0.191608	0.00184992		0.19162	0.00248195		0.191667	0.0170104
	0.191941	0.001639		0.191954	0.00286491		0.192	0.0166018
	0.192274	0.00165365		0.192286	0.00236411		0.192333	0.0163857
	0.192608	0.00157744		0.192621	0.00304747		0.192667	0.017078
	0.192941	0.00156226		0.192954	0.0018944		0.193	0.0162045
	0.193274	0.00179142		0.193286	0.0033722		0.193333	0.0171967
	0.193608	0.00161571		0.193621	0.00176786		0.193667	0.0157234
	0.193941	0.00180521		0.193954	0.0032238		0.194	0.0173155
	0.194274	0.00170903		0.194287	0.00213539		0.194333	0.0160041
	0.194608	0.00159147		0.194621	0.00274155		0.194667	0.0172642
	0.194941	0.00196321		0.194954	0.00253422		0.195	0.0162927
	0.195274	0.00146144		0.195287	0.00262561		0.195333	0.0170882
	0.195608	0.00194865		0.195621	0.00304277		0.195667	0.0163603
	0.195941	0.00144659		0.195954	0.00208475		0.196	0.0168178
	0.196274	0.0019241		0.196287	0.00319504		0.196333	0.0170465
	0.196608	0.0016212		0.196621	0.00192705		0.196667	0.0164885
	0.196941	0.00193943		0.196954	0.00320713		0.197	0.0172979
	0.197274	0.00187725		0.197286	0.00226874		0.197333	0.0166098
	0.197608	0.00133739		0.19762	0.00325848		0.197667	0.017333
	0.197941	0.0021507		0.197954	0.00226794		0.198	0.0168689
	0.198274	0.00118977		0.198287	0.00289873		0.198333	0.0170546
	0.198608	0.00220469		0.198621	0.0028086		0.198667	0.017197
	0.198941	0.00122469		0.198954	0.0026502		0.199	0.016837
	0.199274	0.00232299		0.199287	0.00301694		0.199333	0.0169029
	0.199608	0.00141104		0.199621	0.00251516		0.199667	0.0172216
	0.199941	0.00214143		0.199953	0.00288414		0.2	0.0167387
	0.200274	0.00181908		0.200287	0.00246275		0.200333	0.0177522
	0.200608	0.0017281		0.200621	0.00294163		0.200667	0.0169958
	0.200941	0.00221613		0.200954	0.00265048		0.201	0.0177288
	0.201274	0.00139298		0.201287	0.00305512		0.201333	0.016834
	0.201608	0.0026594		0.201621	0.00274519		0.201667	0.0176313
	0.201941	0.00116479		0.201954	0.00304438		0.202	0.0171937
	0.202274	0.00258645		0.202286	0.00257673		0.202333	0.0169913
	0.202608	0.00120839		0.20262	0.00339235		0.202667	0.0181372
	0.202941	0.0022814		0.202954	0.00226496		0.203	0.0165323
	0.203274	0.0015586		0.203287	0.00330917		0.203333	0.01837
	0.203608	0.00187571		0.203621	0.00253185		0.203667	0.0161855
	0.203941	0.00205253		0.203954	0.0031989		0.204	0.0182316
	0.204274	0.00138929		0.204287	0.00298592		0.204333	0.0167377
	0.204608	0.00235627		0.204621	0.00281435		0.204667	0.0175728
	0.204941	0.00138575		0.204953	0.00320987		0.205	0.0176827
	0.205274	0.00238053		0.205286	0.00223402		0.205333	0.0164977
	0.205608	0.00146977		0.20562	0.00379369		0.205667	0.0185647
	0.205941	0.00212916		0.205954	0.00214377		0.206	0.0164067
	0.206274	0.00163717		0.206287	0.00379371		0.206333	0.0186597
	0.206608	0.00180425		0.206621	0.0023322		0.206667	0.016462
	0.206941	0.00202029		0.206954	0.00345868		0.207	0.0184722
	0.207274	0.00163852		0.207286	0.00249169		0.207333	0.0165456
	0.207608	0.00226437		0.20762	0.0030733		0.207667	0.0178375
	0.207941	0.00171996		0.207953	0.00311164		0.208	0.0176317
	0.208274	0.00220521		0.208287	0.00251875		0.208333	0.0172586
	0.208608	0.00169645		0.208621	0.00341761		0.208667	0.0184206
	0.208941	0.00189122		0.208954	0.00218245		0.209	0.0167151
	0.209274	0.00179384		0.209287	0.00359047		0.209333	0.0186083
	0.209608	0.0018433		0.209621	0.00238596		0.209667	0.016207
	0.209941	0.00188702		0.209953	0.00361331		0.21	0.0187241
	0.210274	0.00187169		0.210286	0.0023831		0.210333	0.0167799
	0.210608	0.00173241		0.21062	0.00328967		0.210667	0.0184691
	0.210941	0.00206014		0.210954	0.00277695		0.211	0.0175492
	0.211274	0.0016526		0.211287	0.00308681		0.211333	0.0178556
	0.211608	0.00209301		0.211621	0.00313153		0.211667	0.0181338
	0.211941	0.0015756		0.211954	0.00283984		0.212	0.0173961
	0.212274	0.00220385		0.212286	0.00312907		0.212333	0.0184043
	0.212608	0.00170351		0.21262	0.00265323		0.212667	0.0170805
	0.212941	0.00192925		0.212953	0.00338803		0.213	0.0186466
	0.213274	0.00206411		0.213286	0.00273		0.213333	0.0172732
	0.213608	0.0017916		0.21362	0.00359706		0.213667	0.0185588
	0.213941	0.00217942		0.213954	0.00302663		0.214	0.0176288
	0.214274	0.0016567		0.214287	0.0032117		0.214333	0.0180806
	0.214608	0.00261298		0.214621	0.00323771		0.214667	0.0182613
	0.214941	0.00136832		0.214953	0.00290762		0.215	0.0180001
	0.215274	0.00270122		0.215286	0.00286441		0.215333	0.0182559
	0.215608	0.00141828		0.21562	0.0031272		0.215667	0.0181807
	0.215941	0.00243489		0.215953	0.00293098		0.216	0.0180692
	0.216274	0.00177092		0.216287	0.0032107		0.216333	0.0182993
	0.216608	0.00212193		0.216621	0.00333744		0.216667	0.0179471
	0.216941	0.00230216		0.216954	0.00303201		0.217	0.0184078
	0.217274	0.00171876		0.217286	0.00281246		0.217333	0.0184413
	0.217608	0.00252666		0.21762	0.00300638		0.217667	0.0181406
	0.217941	0.00145725		0.217953	0.0033054		0.218	0.0183529
	0.218274	0.00268178		0.218286	0.00287989		0.218333	0.0182413
	0.218608	0.00140437		0.21862	0.00349421		0.218667	0.0187571
	0.218941	0.00252072		0.218954	0.00278689		0.219	0.017647
	0.219274	0.00159384		0.219287	0.00342465		0.219333	0.0192525
	0.219608	0.0019413		0.219621	0.00253186		0.219667	0.0176436
	0.219941	0.00218002		0.219953	0.00352117		0.22	0.0190294
	0.220274	0.00159079		0.220286	0.00283833		0.220333	0.0178091
	0.220608	0.00253434		0.22062	0.00316111		0.220667	0.0183074
	0.220941	0.00142741		0.220953	0.00323776		0.221	0.0186164
	0.221274	0.00268257		0.221286	0.00244267		0.221333	0.0177769
	0.221608	0.00152127		0.22162	0.00382087		0.221667	0.0193465
	0.221941	0.00250074		0.221954	0.00225438		0.222	0.0172614
	0.222274	0.00162687		0.222286	0.00398523		0.222333	0.0200489
	0.222608	0.00211638		0.22262	0.00213545		0.222667	0.0171616
	0.222941	0.00194078		0.222953	0.00393679		0.223	0.0195108
	0.223274	0.00182917		0.223286	0.00261751		0.223333	0.0180793
	0.223608	0.0023745		0.22362	0.00339884		0.223667	0.0188236
	0.223941	0.00159994		0.223953	0.00288484		0.224	0.0187741
	0.224274	0.00226356		0.224287	0.00299117		0.224333	0.0181358
	0.224608	0.00160519		0.224621	0.00342273		0.224667	0.0195295
	0.224941	0.00240042		0.224954	0.00248379		0.225	0.0174966
	0.225274	0.00190073		0.225287	0.00377318		0.225333	0.0199808
	0.225608	0.00225727		0.225621	0.00229073		0.225667	0.0173654
	0.225941	0.00206377		0.225954	0.00400775		0.226	0.019796
	0.226274	0.0019198		0.226287	0.00241461		0.226333	0.0180193
	0.226608	0.00205029		0.226621	0.00368212		0.226667	0.0191517
	0.226941	0.00207567		0.226954	0.00272055		0.227	0.0185434
	0.227274	0.00212007		0.227286	0.00333285		0.227333	0.0183865
	0.227608	0.00207826		0.227621	0.00329142		0.227667	0.0193553
	0.227941	0.0019648		0.227954	0.00309329		0.228	0.0182476
	0.228274	0.00208378		0.228287	0.00339909		0.228333	0.0197396
	0.228608	0.00217064		0.228621	0.00285771		0.228667	0.0184065
	0.228941	0.00205272		0.228954	0.00379719		0.229	0.0196405
	0.229274	0.00210158		0.229287	0.00267698		0.229333	0.018801
	0.229608	0.00196161		0.229621	0.00390313		0.229667	0.0194366
	0.229941	0.00237361		0.229953	0.00279083		0.23	0.0190022
	0.230274	0.00176055		0.230287	0.003831		0.230333	0.018845
	0.230608	0.00250822		0.230621	0.0030512		0.230667	0.0194445
	0.230941	0.00179667		0.230954	0.00352321		0.231	0.0184807
	0.231274	0.00242602		0.231287	0.00318024		0.231333	0.019214
	0.231608	0.00189295		0.231621	0.00332975		0.231667	0.0188314
	0.231941	0.00240533		0.231954	0.00327967		0.232	0.0193503
	0.232274	0.00216392		0.232286	0.00322106		0.232333	0.0189202
	0.232608	0.00199281		0.23262	0.00349185		0.232667	0.0190486
	0.232941	0.00236912		0.232954	0.0034439		0.233	0.0194211
	0.233274	0.00148881		0.233287	0.00360856		0.233333	0.0188543
	0.233608	0.00257895		0.233621	0.00329474		0.233667	0.0195733
	0.233941	0.00164093		0.233954	0.00358711		0.234	0.0190351
	0.234274	0.00263177		0.234287	0.00296878		0.234333	0.0192372
	0.234608	0.00157567		0.234621	0.00391687		0.234667	0.0197757
	0.234941	0.00265672		0.234953	0.00280004		0.235	0.018546
	0.235274	0.00168094		0.235286	0.00376564		0.235333	0.0201386
	0.235608	0.00237866		0.235621	0.00290169		0.235667	0.0185429
	0.235941	0.00210414		0.235954	0.00392963		0.236	0.0197707
	0.236274	0.00195311		0.236287	0.00316331		0.236333	0.0189264
	0.236608	0.00255578		0.236621	0.00379102		0.236667	0.0195788
	0.236941	0.00159043		0.236954	0.0034764		0.237	0.0197367
	0.237274	0.00261313		0.237286	0.00345813		0.237333	0.018789
	0.237608	0.00145573		0.23762	0.00387945		0.237667	0.0202108
	0.237941	0.00270591		0.237953	0.00301602		0.238	0.0181459
	0.238274	0.00170566		0.238287	0.00396694		0.238333	0.0208989
	0.238608	0.00240213		0.238621	0.00266954		0.238667	0.0182822
	0.238941	0.002065		0.238954	0.00414638		0.239	0.0210498
	0.239274	0.00217769		0.239287	0.00276713		0.239333	0.0185979
	0.239608	0.00247638		0.239621	0.00401823		0.239667	0.0198215
	0.239941	0.00175814		0.239953	0.00315131		0.24	0.0196342
	0.240274	0.00241865		0.240286	0.00320348		0.240333	0.0190009
	0.240608	0.00183441		0.24062	0.00393805		0.240667	0.020537
	0.240941	0.00255587		0.240954	0.0029891		0.241	0.0185173
	0.241274	0.00191963		0.241287	0.00429972		0.241333	0.0211793
	0.241608	0.00237838		0.241621	0.00280445		0.241667	0.0181072
	0.241941	0.00218385		0.241954	0.00411145		0.242	0.0207097
	0.242274	0.00228353		0.242286	0.00281239		0.242333	0.0191055
	0.242608	0.00226195		0.24262	0.00412651		0.242667	0.0203348
	0.242941	0.00225812		0.242953	0.00319965		0.243	0.0197135
	0.243274	0.00236233		0.243286	0.00397009		0.243333	0.019769
	0.243608	0.00202392		0.243621	0.00362593		0.243667	0.0204438
	0.243941	0.00225105		0.243954	0.00362047		0.244	0.0191788
	0.244274	0.00223091		0.244287	0.00386172		0.244333	0.0211643
	0.244608	0.00227892		0.244621	0.00326832		0.244667	0.0188104
	0.244941	0.00207945		0.244953	0.00417504		0.245	0.0209266
	0.245274	0.00239578		0.245286	0.00337958		0.245333	0.0192762
	0.245608	0.00227038		0.24562	0.00416654		0.245667	0.0206039
	0.245941	0.00247272		0.245953	0.00338353		0.246	0.0198273
	0.246274	0.00221669		0.246287	0.00390231		0.246333	0.0202277
	0.246608	0.0024028		0.246621	0.00345843		0.246667	0.0203923
	0.246941	0.00211248		0.246954	0.0036937		0.247	0.0197451
	0.247274	0.00228529		0.247286	0.00340436		0.247333	0.0206712
	0.247608	0.00213886		0.24762	0.00380108		0.247667	0.0197742
	0.247941	0.00233554		0.247953	0.00360844		0.248	0.0206026
	0.248274	0.00217418		0.248286	0.00373854		0.248333	0.0200371
	0.248608	0.00235612		0.24862	0.00360606		0.248667	0.0203931
	0.248941	0.00246678		0.248954	0.00366948		0.249	0.0201302
	0.249274	0.00224136		0.249287	0.00367476		0.249333	0.0201036
	0.249608	0.00258116		0.249621	0.00361326		0.249667	0.0201303
	0.249941	0.00198512		0.249953	0.00375862		0.25	0.0201862
	0.250274	0.00256021		0.250286	0.00332201		0.250333	0.0199707
	0.250608	0.00174498		0.250621	0.00401723		0.250667	0.0205695
	0.250941	0.00270603		0.250953	0.00338201		0.251	0.0195848
	0.251274	0.00175485		0.251287	0.00417471		0.251333	0.0209905
	0.251608	0.00259721		0.251621	0.00326081		0.251667	0.0196725
	0.251941	0.00222528		0.251953	0.00440359		0.252	0.0207219
	0.252274	0.00214239		0.252286	0.00290196		0.252333	0.0196883
	0.252608	0.00245761		0.25262	0.00405389		0.252667	0.0203838
	0.252941	0.00183177		0.252953	0.00349112		0.253	0.0205439
	0.253274	0.0029707		0.253287	0.00371462		0.253333	0.0201653
	0.253608	0.00144321		0.253621	0.00379558		0.253667	0.0212163
	0.253941	0.00301109		0.253953	0.00310473		0.254	0.0195544
	0.254274	0.00170231		0.254287	0.00453506		0.254333	0.0212516
	0.254608	0.00274832		0.254621	0.00277325		0.254667	0.0193886
	0.254941	0.00201995		0.254953	0.00469543		0.255	0.0212255
	0.255274	0.00235226		0.255286	0.00274009		0.255333	0.019666
	0.255608	0.00228711		0.25562	0.00447277		0.255667	0.0208093
	0.255941	0.00202156		0.255954	0.00333273		0.256	0.0207293
	0.256274	0.00260988		0.256287	0.00426937		0.256333	0.0201949
	0.256608	0.00186256		0.256621	0.00370933		0.256667	0.0217243
	0.256941	0.00283573		0.256954	0.00366264		0.257	0.0193819
	0.257274	0.00178122		0.257286	0.00419689		0.257333	0.0221558
	0.257608	0.00299444		0.25762	0.00338052		0.257667	0.0191326
	0.257941	0.00177767		0.257954	0.00474136		0.258	0.0220712
	0.258274	0.00272789		0.258286	0.00318055		0.258333	0.0200878
	0.258608	0.00210227		0.258621	0.00471783		0.258667	0.0210867
	0.258941	0.0025165		0.258954	0.00333418		0.259	0.0208806
	0.259274	0.00241072		0.259287	0.00419488		0.259333	0.0202351
	0.259608	0.00230039		0.259621	0.00374425		0.259667	0.0218673
	0.259941	0.002754		0.259954	0.00402331		0.26	0.0198437
	0.260274	0.0022761		0.260286	0.00395701		0.260333	0.0221953
	0.260608	0.00278247		0.26062	0.00390372		0.260667	0.0198649
	0.260941	0.00215121		0.260954	0.00414391		0.261	0.0218502
	0.261274	0.0027449		0.261287	0.00355566		0.261333	0.0206859
	0.261608	0.00207124		0.261621	0.00422006		0.261667	0.0215154
	0.261941	0.00268476		0.261954	0.00360105		0.262	0.0208874
	0.262274	0.0022737		0.262286	0.00435505		0.262333	0.0207157
	0.262608	0.00252233		0.26262	0.00342662		0.262667	0.0216614
	0.262941	0.00266433		0.262954	0.00439437		0.263	0.0203558
	0.263274	0.00245297		0.263286	0.00362228		0.263333	0.0219363
	0.263608	0.00256795		0.26362	0.00413088		0.263667	0.0204983
	0.263941	0.00228423		0.263954	0.00388135		0.264	0.0214772
	0.264274	0.00240524		0.264287	0.00385186		0.264333	0.0208211
	0.264608	0.00240738		0.264621	0.00388122		0.264667	0.0212921
	0.264941	0.00244266		0.264954	0.00397821		0.265	0.0212197
	0.265274	0.00241468		0.265286	0.00385927		0.265333	0.0213249
	0.265608	0.00255393		0.26562	0.00392793		0.265667	0.0213278
	0.265941	0.00225318		0.265954	0.00410795		0.266	0.0208378
	0.266274	0.00265478		0.266286	0.00393		0.266333	0.0213768
	0.266608	0.00218802		0.266621	0.00411885		0.266667	0.0215953
	0.266941	0.00258227		0.266954	0.00363279		0.267	0.0209486
	0.267274	0.00220275		0.267286	0.00458862		0.267333	0.0214773
	0.267608	0.00264399		0.26762	0.00336369		0.267667	0.0209758
	0.267941	0.00233071		0.267954	0.00466537		0.268	0.0214481
	0.268274	0.00258498		0.268286	0.0036563		0.268333	0.0209788
	0.268608	0.00268383		0.26862	0.00458907		0.268667	0.021705
	0.268941	0.0023129		0.268954	0.00378293		0.269	0.0213327
	0.269274	0.00282124		0.269287	0.0042654		0.269333	0.0208576
	0.269608	0.00207228		0.269621	0.00418552		0.269667	0.0223245
	0.269941	0.00303288		0.269954	0.00399831		0.27	0.0201146
	0.270274	0.00202951		0.270286	0.00476813		0.270333	0.0227227
	0.270608	0.00297245		0.27062	0.00347023		0.270667	0.0202766
	0.270941	0.00217583		0.270954	0.00489335		0.271	0.0227212
	0.271274	0.00283174		0.271286	0.00343698		0.271333	0.0205469
	0.271608	0.00245099		0.27162	0.00489372		0.271667	0.0221216
	0.271941	0.00233503		0.271954	0.00363178		0.272	0.0215888
	0.272274	0.0028264		0.272286	0.00455846		0.272333	0.0210612
	0.272608	0.00219081		0.27262	0.00418663		0.272667	0.022491
	0.272941	0.00316431		0.272954	0.00399678		0.273	0.0202786
	0.273274	0.00209494		0.273286	0.00478817		0.273333	0.0229742
	0.273608	0.00315839		0.27362	0.00353552		0.273667	0.0206768
	0.273941	0.00220372		0.273954	0.00494224		0.274	0.0229971
	0.274274	0.00307661		0.274287	0.00344509		0.274333	0.0210753
	0.274608	0.00232171		0.274621	0.00490307		0.274667	0.0224179
	0.274941	0.00265777		0.274954	0.003825		0.275	0.0218106
	0.275274	0.00260077		0.275286	0.0045934		0.275333	0.0214636
	0.275608	0.00231746		0.27562	0.0038468		0.275667	0.0228887
	0.275941	0.00295911		0.275954	0.0043956		0.276	0.0210024
	0.276274	0.00223054		0.276286	0.00406006		0.276333	0.0228029
	0.276608	0.0032175		0.27662	0.00428784		0.276667	0.020845
	0.276941	0.00228796		0.276954	0.00458619		0.277	0.0229317
	0.277274	0.00308233		0.277286	0.00424823		0.277333	0.0211901
	0.277608	0.00224808		0.27762	0.00456656		0.277667	0.0226663
	0.277941	0.00296679		0.277954	0.00410282		0.278	0.0219734
	0.278274	0.00255058		0.278286	0.00458437		0.278333	0.0219112
	0.278608	0.0026304		0.27862	0.00420858		0.278667	0.0223903
	0.278941	0.00265697		0.278954	0.00463527		0.279	0.0216586
	0.279274	0.00250232		0.279286	0.0041821		0.279333	0.0228157
	0.279608	0.00293105		0.27962	0.00467299		0.279667	0.0214657
	0.279941	0.00228419		0.279953	0.00395035		0.28	0.0228249
	0.280274	0.00292953		0.280286	0.00468425		0.280333	0.0216703
	0.280608	0.00231892		0.28062	0.00393695		0.280667	0.0226841
	0.280941	0.00269163		0.280954	0.0047397		0.281	0.0220087
	0.281274	0.00245436		0.281286	0.00401411		0.281333	0.0224588
	0.281608	0.00271591		0.28162	0.00444827		0.281667	0.022121
	0.281941	0.00251211		0.281954	0.00433228		0.282	0.0219631
	0.282274	0.00271427		0.282286	0.00422286		0.282333	0.0224026
	0.282608	0.0025012		0.28262	0.00456895		0.282667	0.0223266
	0.282941	0.00268819		0.282954	0.00392863		0.283	0.0220676
	0.283274	0.00258806		0.283286	0.0050227		0.283333	0.0225594
	0.283608	0.00282101		0.28362	0.00401478		0.283667	0.0217541
	0.283941	0.00244113		0.283954	0.00522677		0.284	0.0227623
	0.284274	0.00269404		0.284286	0.00359171		0.284333	0.0221015
	0.284608	0.00272227		0.28462	0.00503678		0.284667	0.0225883
	0.284941	0.00267861		0.284953	0.00386165		0.285	0.0224574
	0.285274	0.0028262		0.285286	0.0050948		0.285333	0.0222445
	0.285608	0.00232951		0.28562	0.00462618		0.285667	0.0230818
	0.285941	0.0030665		0.285954	0.00417063		0.286	0.0217635
	0.286274	0.00209795		0.286286	0.00494129		0.286333	0.0236247
	0.286608	0.00334227		0.286621	0.00368918		0.286667	0.0216242
	0.286941	0.00217871		0.286954	0.00529889		0.287	0.0233385
	0.287274	0.00325052		0.287287	0.00364005		0.287333	0.021871
	0.287608	0.0023132		0.287621	0.0054637		0.287667	0.0229068
	0.287941	0.00283513		0.287953	0.00367302		0.288	0.0229839
	0.288274	0.00290182		0.288287	0.00515778		0.288333	0.0218139
	0.288608	0.00258654		0.288621	0.00434147		0.288667	0.023684
	0.288941	0.00307979		0.288954	0.00470707		0.289	0.0215976
	0.289274	0.00217652		0.289287	0.00475275		0.289333	0.0243519
	0.289608	0.00334853		0.289621	0.00438709		0.289667	0.0214167
	0.289941	0.00212236		0.289953	0.00538241		0.29	0.0237827
	0.290274	0.00351001		0.290287	0.00408235		0.290333	0.0220674
	0.290608	0.00247685		0.290621	0.00541412		0.290667	0.0229354
	0.290941	0.0031983		0.290954	0.00383071		0.291	0.0229276
	0.291274	0.00259035		0.291287	0.00524326		0.291333	0.0225132
	0.291608	0.00298314		0.291621	0.00416451		0.291667	0.0239728
	0.291941	0.00299775		0.291954	0.00500761		0.292	0.0217881
	0.292274	0.00243389		0.292287	0.00464126		0.292333	0.0242299
	0.292608	0.00345019		0.292621	0.0044909		0.292667	0.0213538
	0.292941	0.00208111		0.292953	0.00466372		0.293	0.0242919
	0.293274	0.00343503		0.293287	0.00436388		0.293333	0.0216647
	0.293608	0.00232706		0.293621	0.00480887		0.293667	0.0235475
	0.293941	0.00315798		0.293954	0.00467625		0.294	0.0227028
	0.294274	0.00248235		0.294287	0.00501666		0.294333	0.0233999
	0.294608	0.00303784		0.294621	0.00433713		0.294667	0.0232269
	0.294941	0.00285208		0.294953	0.00502817		0.295	0.0224311
	0.295274	0.0027017		0.295287	0.0044354		0.295333	0.0237211
	0.295608	0.00331783		0.295621	0.00495928		0.295667	0.0223847
	0.295941	0.00211834		0.295953	0.00446003		0.296	0.0238712
	0.296274	0.00335812		0.296287	0.00492383		0.296333	0.0229286
	0.296608	0.00229078		0.296621	0.00440643		0.296667	0.0237124
	0.296941	0.00325948		0.296954	0.0048481		0.297	0.0229652
	0.297274	0.00260393		0.297287	0.00463909		0.297333	0.023225
	0.297608	0.00295683		0.297621	0.00463357		0.297667	0.0231316
	0.297941	0.00271653		0.297953	0.00489212		0.298	0.0230381
	0.298274	0.0026925		0.298287	0.00483741		0.298333	0.0234888
	0.298608	0.00291891		0.298621	0.00483641		0.298667	0.0234644
	0.298941	0.00278357		0.298954	0.00458681		0.299	0.0232853
	0.299274	0.00292659		0.299287	0.0052287		0.299333	0.0234295
	0.299608	0.00263956		0.299621	0.00418358		0.299667	0.0232945
	0.299941	0.0028569		0.299953	0.00515293		0.3	0.0239366
	0.300274	0.00281275		0.300287	0.00434715		0.300333	0.0231874
	0.300608	0.00285063		0.300621	0.00527667		0.300667	0.0236168
	0.300941	0.00288079		0.300953	0.00441891		0.301	0.0231772
	0.301274	0.00281026		0.301287	0.00514475		0.301333	0.0233105
	0.301608	0.00290396		0.301621	0.00477128		0.301667	0.0239507
	0.301941	0.00306745		0.301954	0.00474557		0.302	0.0227268
	0.302274	0.00279071		0.302287	0.00502296		0.302333	0.0243952
	0.302608	0.00329389		0.302621	0.00457281		0.302667	0.0226498
	0.302941	0.00266495		0.302953	0.00559841		0.303	0.0245241
	0.303274	0.003173		0.303287	0.00425831		0.303333	0.0229026
	0.303608	0.0027765		0.303621	0.00603732		0.303667	0.0243647
	0.303941	0.0030675		0.303953	0.00404465		0.304	0.0234221
	0.304274	0.00296736		0.304287	0.00568509		0.304333	0.0235585
	0.304608	0.00293084		0.304621	0.0045056		0.304667	0.0243223
	0.304941	0.00307296		0.304953	0.00519525		0.305	0.0227931
	0.305274	0.00265884		0.305287	0.00502103		0.305333	0.0249346
	0.305608	0.00341183		0.305621	0.00465087		0.305667	0.0224908
	0.305941	0.00243787		0.305953	0.00536586		0.306	0.0248557
	0.306274	0.00351932		0.306287	0.00446406		0.306333	0.0228108
	0.306608	0.00244689		0.306621	0.00567048		0.306667	0.0245459
	0.306941	0.00349778		0.306954	0.00444605		0.307	0.0231951
	0.307274	0.00268626		0.307286	0.00548404		0.307333	0.023888
	0.307608	0.00313529		0.307621	0.00446636		0.307667	0.0245619
	0.307941	0.00310183		0.307953	0.00530642		0.308	0.0231405
	0.308274	0.00249674		0.308287	0.00482279		0.308333	0.0248333
	0.308608	0.00348822		0.308621	0.00506996		0.308667	0.0230882
	0.308941	0.00222374		0.308953	0.00478236		0.309	0.0253528
	0.309274	0.00391085		0.309287	0.00509737		0.309333	0.0230916
	0.309608	0.0021781		0.309621	0.00510318		0.309667	0.0248279
	0.309941	0.00373974		0.309953	0.00502317		0.31	0.023449
	0.310274	0.0024054		0.310287	0.00512837		0.310333	0.0242272
	0.310608	0.00329851		0.310621	0.00496698		0.310667	0.0240772
	0.310941	0.00287952		0.310953	0.0049931		0.311	0.0238156
	0.311274	0.00304104		0.311287	0.00482706		0.311333	0.0243238
	0.311608	0.0033385		0.311621	0.00525345		0.311667	0.0233867
	0.311941	0.00249436		0.311953	0.00465308		0.312	0.0249559
	0.312274	0.00354799		0.312286	0.00550049		0.312333	0.0235243
	0.312608	0.00246906		0.31262	0.00464639		0.312667	0.0247898
	0.312941	0.00353885		0.312953	0.00545121		0.313	0.023567
	0.313274	0.0027111		0.313287	0.00470083		0.313333	0.0244839
	0.313608	0.00323569		0.313621	0.00529317		0.313667	0.0238668
	0.313941	0.00305036		0.313953	0.00490484		0.314	0.0244264
	0.314274	0.00289936		0.314287	0.00492875		0.314333	0.0240215
	0.314608	0.00322876		0.314621	0.005032		0.314667	0.0245367
	0.314941	0.00281942		0.314953	0.00484056		0.315	0.0243387
	0.315274	0.00320064		0.315286	0.00540421		0.315333	0.0242917
	0.315608	0.00281929		0.315621	0.00477043		0.315667	0.0244602
	0.315941	0.00326807		0.315953	0.00578132		0.316	0.0241724
	0.316274	0.00293354		0.316287	0.00446419		0.316333	0.024383
	0.316608	0.00327913		0.316621	0.00598856		0.316667	0.0241146
	0.316941	0.00317648		0.316953	0.0045164		0.317	0.0246335
	0.317274	0.00301418		0.317286	0.00583942		0.317333	0.0242165
	0.317608	0.00307769		0.31762	0.004655		0.317667	0.0250581
	0.317941	0.00308004		0.317954	0.00535381		0.318	0.02401
	0.318274	0.00314674		0.318287	0.00531652		0.318333	0.0250792
	0.318608	0.00333434		0.318621	0.00476994		0.318667	0.0240138
	0.318941	0.00283428		0.318954	0.00581952		0.319	0.0256082
	0.319274	0.00342713		0.319287	0.0043265		0.319333	0.0239361
	0.319608	0.0027006		0.319621	0.00616375		0.319667	0.0253629
	0.319941	0.003388		0.319954	0.00426041		0.32	0.0245745
	0.320274	0.00300533		0.320286	0.00606215		0.320333	0.0244767
	0.320608	0.00313816		0.32062	0.00451987		0.320667	0.024969
	0.320941	0.00326476		0.320954	0.00559147		0.321	0.0240506
	0.321274	0.00282671		0.321287	0.00495728		0.321333	0.0257576
	0.321608	0.00342217		0.321621	0.00527755		0.321667	0.0234722
	0.321941	0.00260151		0.321954	0.00551137		0.322	0.0262769
	0.322274	0.00377967		0.322287	0.00480372		0.322333	0.0237711
	0.322608	0.00254141		0.322621	0.00597252		0.322667	0.0257864
	0.322941	0.0036225		0.322954	0.00450048		0.323	0.0240054
	0.323274	0.00265454		0.323287	0.00597325		0.323333	0.0253601
	0.323608	0.00328395		0.323621	0.0046237		0.323667	0.0248089
	0.323941	0.00319651		0.323954	0.00553341		0.324	0.0243475
	0.324274	0.00288515		0.324286	0.00521513		0.324333	0.02574
	0.324608	0.00355137		0.32462	0.00529638		0.324667	0.023658
	0.324941	0.0024339		0.324954	0.00540737		0.325	0.0260377
	0.325274	0.00386871		0.325286	0.00509796		0.325333	0.0239632
	0.325608	0.00240829		0.32562	0.0055678		0.325667	0.025842
	0.325941	0.00388013		0.325954	0.00491763		0.326	0.024263
	0.326274	0.00255003		0.326287	0.00575583		0.326333	0.0254374
	0.326608	0.00350619		0.326621	0.00484005		0.326667	0.0249159
	0.326941	0.00300787		0.326954	0.00581134		0.327	0.0251283
	0.327274	0.00302758		0.327287	0.00483332		0.327333	0.0251205
	0.327608	0.00349461		0.327621	0.00604775		0.327667	0.0247398
	0.327941	0.00251846		0.327954	0.00502121		0.328	0.0253478
	0.328274	0.00385691		0.328287	0.00572099		0.328333	0.0246307
	0.328608	0.00228879		0.328621	0.0051314		0.328667	0.0257987
	0.328941	0.00412465		0.328954	0.00565283		0.329	0.02466
	0.329274	0.00235798		0.329286	0.00514085		0.329333	0.0257919
	0.329608	0.00372307		0.32962	0.00545163		0.329667	0.0249779
	0.329941	0.00298617		0.329954	0.00543924		0.33	0.0254341
	0.330274	0.0032704		0.330286	0.00528234		0.330333	0.0250754
	0.330608	0.00332984		0.33062	0.00568516		0.330667	0.0254186
	0.330941	0.00303595		0.330954	0.00508763		0.331	0.0253513
	0.331274	0.0036897		0.331286	0.00601166		0.331333	0.0251509
	0.331608	0.00270614		0.331621	0.00491339		0.331667	0.0255397
	0.331941	0.00361384		0.331953	0.00635226		0.332	0.0254157
	0.332274	0.00301044		0.332287	0.00485613		0.332333	0.0257651
	0.332608	0.00349032		0.332621	0.00598321		0.332667	0.0255617
	0.332941	0.00304051		0.332954	0.00482408		0.333	0.0257411
	0.333274	0.00337778		0.333287	0.00590115		0.333333	0.025444
	0.333608	0.00329606		0.333621	0.00546113		0.333667	0.02591
	0.333941	0.00325242		0.333954	0.005612		0.334	0.0252495
	0.334274	0.00332154		0.334286	0.00568472		0.334333	0.026099
	0.334608	0.0033176		0.33462	0.00536858		0.334667	0.0251627
	0.334941	0.00333273		0.334954	0.00626759		0.335	0.026041
	0.335274	0.00356089		0.335286	0.00508117		0.335333	0.025235
	0.335608	0.00318493		0.33562	0.00644574		0.335667	0.0261421
	0.335941	0.00346088		0.335954	0.00501691		0.336	0.0250145
	0.336274	0.00321515		0.336286	0.00631763		0.336333	0.0259988
	0.336608	0.00328756		0.33662	0.00510007		0.336667	0.025718
	0.336941	0.00339662		0.336953	0.00590585		0.337	0.0255225
	0.337274	0.00310771		0.337287	0.00564908		0.337333	0.0265902
	0.337608	0.00351456		0.337621	0.0055467		0.337667	0.0248891
	0.337941	0.00324465		0.337954	0.00590104		0.338	0.0268938
	0.338274	0.00361191		0.338287	0.00497491		0.338333	0.0247364
	0.338608	0.00314268		0.338621	0.00631251		0.338667	0.0267762
	0.338941	0.00363602		0.338954	0.00485734		0.339	0.0248228
	0.339274	0.00301191		0.339286	0.0062279		0.339333	0.0263735
	0.339608	0.00350865		0.33962	0.00493367		0.339667	0.0254736
	0.339941	0.00323195		0.339954	0.00610162		0.34	0.0258392
	0.340274	0.00314819		0.340286	0.00518108		0.340333	0.0263818
	0.340608	0.00353202		0.34062	0.00576718		0.340667	0.0251675
	0.340941	0.00291508		0.340954	0.00583335		0.341	0.0269113
	0.341274	0.00390903		0.341286	0.00549484		0.341333	0.024729
	0.341608	0.00274882		0.34162	0.0059681		0.341667	0.026879
	0.341941	0.00387582		0.341953	0.00526388		0.342	0.02457
	0.342274	0.00262554		0.342287	0.00577203		0.342333	0.027018
	0.342608	0.00366037		0.342621	0.0055003		0.342667	0.0250079
	0.342941	0.00314806		0.342954	0.00578416		0.343	0.0264285
	0.343274	0.00346228		0.343287	0.00558641		0.343333	0.0257749
	0.343608	0.00351273		0.343621	0.00566888		0.343667	0.0260557
	0.343941	0.0029808		0.343954	0.00577225		0.344	0.0263052
	0.344274	0.00401379		0.344286	0.00616539		0.344333	0.0255995
	0.344608	0.00269574		0.34462	0.00564528		0.344667	0.0267016
	0.344941	0.0040318		0.344954	0.00589249		0.345	0.0253261
	0.345274	0.0029261		0.345286	0.00536278		0.345333	0.02715
	0.345608	0.00388001		0.34562	0.00607638		0.345667	0.0254245
	0.345941	0.00311984		0.345954	0.00550235		0.346	0.0270718
	0.346274	0.00353252		0.346286	0.00589601		0.346333	0.0256892
	0.346608	0.00362318		0.34662	0.00568386		0.346667	0.0267671
	0.346941	0.00326968		0.346953	0.00530904		0.347	0.025914
	0.347274	0.00393614		0.347286	0.00639054		0.347333	0.0266285
	0.347608	0.00291192		0.347621	0.00526055		0.347667	0.0267756
	0.347941	0.00381933		0.347953	0.00636349		0.348	0.0263835
	0.348274	0.00312845		0.348287	0.00534219		0.348333	0.0269236
	0.348608	0.00386939		0.348621	0.00631548		0.348667	0.0264769
	0.348941	0.00320066		0.348954	0.00541926		0.349	0.0267848
	0.349274	0.00370103		0.349286	0.00623252		0.349333	0.0262603
	0.349608	0.00342076		0.349621	0.00583149		0.349667	0.0269617
	0.349941	0.00362732		0.349954	0.00549543		0.35	0.0262877
	0.350274	0.00359767		0.350287	0.0064653		0.350333	0.0270842
	0.350608	0.00330109		0.350621	0.00549349		0.350667	0.0261799
	0.350941	0.00371525		0.350954	0.00674568		0.351	0.0271465
	0.351274	0.00309037		0.351287	0.00494868		0.351333	0.0261612
	0.351608	0.00372674		0.351621	0.00670007		0.351667	0.0269356
	0.351941	0.00328182		0.351953	0.0049045		0.352	0.0264014
	0.352274	0.00380102		0.352287	0.00660545		0.352333	0.0269172
	0.352608	0.00329632		0.352621	0.00539667		0.352667	0.026495
	0.352941	0.00363055		0.352953	0.00638943		0.353	0.0267923
	0.353274	0.00332694		0.353287	0.00590567		0.353333	0.0270062
	0.353608	0.00361622		0.353621	0.00586744		0.353667	0.0260278
	0.353941	0.00343174		0.353954	0.00649453		0.354	0.0276648
	0.354274	0.00368895		0.354287	0.00525388		0.354333	0.0258851
	0.354608	0.00330281		0.354621	0.00699522		0.354667	0.0277937
	0.354941	0.00379723		0.354954	0.00505088		0.355	0.0258228
	0.355274	0.00332057		0.355287	0.00655467		0.355333	0.0276459
	0.355608	0.003486		0.355621	0.00532684		0.355667	0.0258932
	0.355941	0.0032996		0.355954	0.00621422		0.356	0.0270536
	0.356274	0.00341505		0.356287	0.00596319		0.356333	0.027118
	0.356608	0.00360486		0.356621	0.00590852		0.356667	0.0262645
	0.356941	0.00318895		0.356953	0.00619541		0.357	0.0279109
	0.357274	0.00399121		0.357287	0.0057242		0.357333	0.0261503
	0.357608	0.00299333		0.357621	0.00632954		0.357667	0.0280546
	0.357941	0.0041128		0.357953	0.00562399		0.358	0.0260303
	0.358274	0.0030708		0.358287	0.00648019		0.358333	0.0277245
	0.358608	0.00404203		0.358621	0.00565721		0.358667	0.0263697
	0.358941	0.00316129		0.358954	0.00646228		0.359	0.0273998
	0.359274	0.0037236		0.359287	0.00573264		0.359333	0.0271028
	0.359608	0.00368729		0.359621	0.00659907		0.359667	0.0269966
	0.359941	0.00337733		0.359954	0.00567683		0.36	0.0275964
	0.360274	0.00414578		0.360287	0.00644986		0.360333	0.0263355
	0.360608	0.00312629		0.360621	0.00597286		0.360667	0.0283106
	0.360941	0.00441677		0.360954	0.00644128		0.361	0.0266814
	0.361274	0.0028669		0.361287	0.00603681		0.361333	0.0282057
	0.361608	0.00422765		0.361621	0.00635523		0.361667	0.0265032
	0.361941	0.00307261		0.361953	0.00630042		0.362	0.0277587
	0.362274	0.00394915		0.362287	0.00609762		0.362333	0.0268177
	0.362608	0.00361107		0.362621	0.00663243		0.362667	0.0278854
	0.362941	0.00344482		0.362953	0.00577865		0.363	0.0273441
	0.363274	0.00389686		0.363287	0.00687073		0.363333	0.0278062
	0.363608	0.00293351		0.363621	0.00549229		0.363667	0.02743
	0.363941	0.00438429		0.363953	0.00718922		0.364	0.0270856
	0.364274	0.00292844		0.364286	0.00571609		0.364333	0.0281053
	0.364608	0.00432144		0.36462	0.00689157		0.364667	0.0269101
	0.364941	0.0031785		0.364954	0.00589068		0.365	0.0278692
	0.365274	0.004109		0.365287	0.00664776		0.365333	0.0269581
	0.365608	0.00350684		0.365621	0.00626794		0.365667	0.0279264
	0.365941	0.0038622		0.365954	0.00609283		0.366	0.0271718
	0.366274	0.00375091		0.366287	0.00679397		0.366333	0.0279255
	0.366608	0.00345734		0.366621	0.00569523		0.366667	0.0269815
	0.366941	0.00383899		0.366953	0.0071414		0.367	0.0280584
	0.367274	0.00325393		0.367287	0.00532081		0.367333	0.0271314
	0.367608	0.00413882		0.367621	0.00708829		0.367667	0.0279353
	0.367941	0.00316269		0.367953	0.00596023		0.368	0.0270922
	0.368274	0.00399423		0.368287	0.00649251		0.368333	0.0280712
	0.368608	0.00341026		0.368621	0.00636666		0.368667	0.0272336
	0.368941	0.00383157		0.368953	0.00638473		0.369	0.027648
	0.369274	0.00363525		0.369286	0.00658461		0.369333	0.0277421
	0.369608	0.00370951		0.36962	0.00570065		0.369667	0.0273001
	0.369941	0.00366801		0.369954	0.00694921		0.37	0.0281491
	0.370274	0.00359386		0.370287	0.00546716		0.370333	0.0268061
	0.370608	0.00396351		0.370621	0.00713456		0.370667	0.0284165
	0.370941	0.00348136		0.370954	0.00569201		0.371	0.0266032
	0.371274	0.00380382		0.371287	0.0069276		0.371333	0.0289293
	0.371608	0.00357287		0.371621	0.00592418		0.371667	0.0266745
	0.371941	0.0037191		0.371953	0.00668968		0.372	0.0282515
	0.372274	0.00356643		0.372287	0.00648782		0.372333	0.0274729
	0.372608	0.00370947		0.372621	0.00603263		0.372667	0.0277308
	0.372941	0.00373162		0.372953	0.00713723		0.373	0.028424
	0.373274	0.00382898		0.373287	0.00593375		0.373333	0.0271862
	0.373608	0.00364676		0.373621	0.0072307		0.373667	0.0287009
	0.373941	0.00387337		0.373953	0.00613088		0.374	0.0268836
	0.374274	0.00343583		0.374286	0.00699488		0.374333	0.0291008
	0.374608	0.00404708		0.37462	0.00618363		0.374667	0.026961
	0.374941	0.0036683		0.374954	0.00675647		0.375	0.0286263
	0.375274	0.00395245		0.375287	0.00638344		0.375333	0.0276442
	0.375608	0.00380929		0.375621	0.00670756		0.375667	0.0281338
	0.375941	0.00363821		0.375954	0.00659531		0.376	0.0281407
	0.376274	0.00430596		0.376287	0.00691963		0.376333	0.0281153
	0.376608	0.00339742		0.376621	0.00636115		0.376667	0.0288104
	0.376941	0.00424903		0.376953	0.00654075		0.377	0.0277802
	0.377274	0.00327281		0.377287	0.00669432		0.377333	0.0290529
	0.377608	0.00427077		0.377621	0.00662468		0.377667	0.0273775
	0.377941	0.0034614		0.377953	0.00689475		0.378	0.0295009
	0.378274	0.00404475		0.378287	0.00628805		0.378333	0.0275021
	0.378608	0.00386847		0.378621	0.00700981		0.378667	0.0289784
	0.378941	0.00362972		0.378953	0.00631725		0.379	0.0278998
	0.379274	0.0041889		0.379286	0.00733663		0.379333	0.0286168
	0.379608	0.00331448		0.37962	0.00609194		0.379667	0.0286119
	0.379941	0.00453921		0.379954	0.00705465		0.38	0.0283957
	0.380274	0.0031304		0.380286	0.00602587		0.380333	0.0285846
	0.380608	0.00437211		0.380621	0.00691524		0.380667	0.0285269
	0.380941	0.00338509		0.380954	0.00673595		0.381	0.0289775
	0.381274	0.00408644		0.381287	0.00620409		0.381333	0.0280293
	0.381608	0.00379958		0.381621	0.00723231		0.381667	0.0292708
	0.381941	0.00370672		0.381954	0.00565905		0.382	0.0281458
	0.382274	0.00393636		0.382287	0.00747175		0.382333	0.0289996
	0.382608	0.00344679		0.382621	0.00584057		0.382667	0.0280564
	0.382941	0.00430047		0.382954	0.00765181		0.383	0.0286899
	0.383274	0.0033447		0.383287	0.00582669		0.383333	0.0284113
	0.383608	0.00435361		0.383621	0.00703046		0.383667	0.0287508
	0.383941	0.00331666		0.383954	0.0065573		0.384	0.0285133
	0.384274	0.00443481		0.384286	0.00666628		0.384333	0.0287794
	0.384608	0.00340892		0.38462	0.00670847		0.384667	0.0287775
	0.384941	0.00417644		0.384954	0.00621578		0.385	0.0286548
	0.385274	0.00367938		0.385286	0.00688367		0.385333	0.0290272
	0.385608	0.0039508		0.38562	0.0060396		0.385667	0.0283266
	0.385941	0.00393855		0.385954	0.00723349		0.386	0.0293124
	0.386274	0.00346088		0.386287	0.0061644		0.386333	0.0279213
	0.386608	0.0040527		0.386621	0.00724892		0.386667	0.0294445
	0.386941	0.00347906		0.386954	0.0062128		0.387	0.0284276
	0.387274	0.0042611		0.387287	0.00736243		0.387333	0.0292668
	0.387608	0.00360298		0.387621	0.00636413		0.387667	0.0284088
	0.387941	0.0040913		0.387954	0.00679163		0.388	0.0293488
	0.388274	0.00388899		0.388287	0.00686746		0.388333	0.0287385
	0.388608	0.00397423		0.388621	0.00645491		0.388667	0.028772
	0.388941	0.00393881		0.388954	0.00719885		0.389	0.0292045
	0.389274	0.00399929		0.389286	0.00644124		0.389333	0.0281443
	0.389608	0.00376368		0.38962	0.00746826		0.389667	0.0298897
	0.389941	0.00409388		0.389954	0.00651143		0.39	0.0279774
	0.390274	0.00394921		0.390286	0.00728487		0.390333	0.030466
	0.390608	0.00398658		0.39062	0.00659847		0.390667	0.0278488
	0.390941	0.00375901		0.390954	0.00691903		0.391	0.0300486
	0.391274	0.0040829		0.391287	0.00695187		0.391333	0.0286289
	0.391608	0.00408719		0.391621	0.00701352		0.391667	0.0295181
	0.391941	0.00385783		0.391954	0.0069312		0.392	0.0292438
	0.392274	0.00433281		0.392287	0.00692086		0.392333	0.0287295
	0.392608	0.00357948		0.392621	0.00708339		0.392667	0.0298712
	0.392941	0.00439956		0.392954	0.00704185		0.393	0.0287669
	0.393274	0.00360608		0.393287	0.00712522		0.393333	0.0302027
	0.393608	0.00444314		0.393621	0.00662232		0.393667	0.0285138
	0.393941	0.00382852		0.393954	0.00737618		0.394	0.0302676
	0.394274	0.00414648		0.394286	0.00652933		0.394333	0.0286402
	0.394608	0.00389344		0.39462	0.0076875		0.394667	0.0300922
	0.394941	0.00363364		0.394954	0.00648194		0.395	0.0290872
	0.395274	0.00438533		0.395286	0.0074939		0.395333	0.0295514
	0.395608	0.00355895		0.39562	0.00640082		0.395667	0.0295644
	0.395941	0.00449878		0.395954	0.00713886		0.396	0.0290576
	0.396274	0.00358891		0.396286	0.00679148		0.396333	0.0299617
	0.396608	0.00457408		0.396621	0.006704		0.396667	0.0287981
	0.396941	0.00344094		0.396953	0.00740651		0.397	0.0301425
	0.397274	0.00449476		0.397287	0.00631932		0.397333	0.029014
	0.397608	0.00381363		0.397621	0.00754499		0.397667	0.030145
	0.397941	0.00410912		0.397954	0.00612469		0.398	0.0290308
	0.398274	0.00415838		0.398287	0.00759199		0.398333	0.0298232
	0.398608	0.0037048		0.398621	0.00612761		0.398667	0.0294256
	0.398941	0.00447847		0.398954	0.00736646		0.399	0.0297541
	0.399274	0.0034367		0.399286	0.00682778		0.399333	0.0294604
	0.399608	0.00462057		0.39962	0.0069549		0.399667	0.029533
	0.399941	0.00325167		0.399954	0.00740793		0.4	0.0291379
	0.400274	0.00464944		0.400286	0.00648499		0.400333	0.029267
	0.400608	0.00361005		0.40062	0.00787996		0.400667	0.0296465
	0.400941	0.00408125		0.400954	0.00625136		0.401	0.0295551
	0.401274	0.00417397		0.401286	0.00809149		0.401333	0.0295532
	0.401608	0.00386293		0.40162	0.00612142		0.401667	0.0295811
	0.401941	0.00455483		0.401953	0.00773759		0.402	0.0298715
	0.402274	0.00355258		0.402287	0.00665867		0.402333	0.0294818
	0.402608	0.00495609		0.402621	0.00762277		0.402667	0.030417
	0.402941	0.00325696		0.402954	0.00701984		0.403	0.0290839
	0.403274	0.00465272		0.403287	0.00698521		0.403333	0.0307002
	0.403608	0.00362614		0.403621	0.00745395		0.403667	0.0288827
	0.403941	0.00443096		0.403954	0.00664237		0.404	0.0307237
	0.404274	0.00405083		0.404286	0.00775047		0.404333	0.029482
	0.404608	0.00418892		0.40462	0.00622413		0.404667	0.0303617
	0.404941	0.00437055		0.404954	0.00809086		0.405	0.030336
	0.405274	0.00384626		0.405286	0.00621981		0.405333	0.0294881
	0.405608	0.00438769		0.40562	0.0078475		0.405667	0.031143
	0.405941	0.0036941		0.405954	0.00691364		0.406	0.0289965
	0.406274	0.00462081		0.406286	0.00764269		0.406333	0.0310889
	0.406608	0.00392025		0.40662	0.00730497		0.406667	0.0292647
	0.406941	0.00459453		0.406953	0.00715387		0.407	0.0310827
	0.407274	0.00400252		0.407287	0.00748313		0.407333	0.029566
	0.407608	0.00441739		0.407621	0.00703105		0.407667	0.0305044
	0.407941	0.00420724		0.407954	0.00759835		0.408	0.0301612
	0.408274	0.00440272		0.408287	0.00730391		0.408333	0.0298806
	0.408608	0.00429643		0.408621	0.00774767		0.408667	0.0309307
	0.408941	0.00430248		0.408954	0.00716889		0.409	0.0297089
	0.409274	0.00420116		0.409286	0.00794815		0.409333	0.0315811
	0.409608	0.00445891		0.40962	0.0068782		0.409667	0.0291171
	0.409941	0.00406718		0.409954	0.00775257		0.41	0.031488
	0.410274	0.00426122		0.410286	0.00708571		0.410333	0.029722
	0.410608	0.00421017		0.41062	0.00778299		0.410667	0.0311757
	0.410941	0.00402135		0.410954	0.00721313		0.411	0.029661
	0.411274	0.00438353		0.411286	0.007519		0.411333	0.030659
	0.411608	0.00394931		0.411621	0.00759379		0.411667	0.0306272
	0.411941	0.00462094		0.411953	0.00725719		0.412	0.0303069
	0.412274	0.00370569		0.412287	0.007724		0.412333	0.0311014
	0.412608	0.00461303		0.412621	0.0069586		0.412667	0.029678
	0.412941	0.00383529		0.412953	0.00814424		0.413	0.0312904
	0.413274	0.00455463		0.413287	0.00658906		0.413333	0.0294996
	0.413608	0.00396668		0.413621	0.00830895		0.413667	0.0311698
	0.413941	0.00425883		0.413954	0.00663117		0.414	0.0298474
	0.414274	0.00414198		0.414287	0.00786906		0.414333	0.0310642
	0.414608	0.00395433		0.414621	0.00714651		0.414667	0.030018
	0.414941	0.0047352		0.414954	0.00741167		0.415	0.0304646
	0.415274	0.00356024		0.415287	0.00791855		0.415333	0.0310952
	0.415608	0.00486214		0.415621	0.00688063		0.415667	0.030223
	0.415941	0.00343886		0.415954	0.00801993		0.416	0.0308598
	0.416274	0.00457611		0.416287	0.00668851		0.416333	0.0306651
	0.416608	0.00387391		0.416621	0.00814339		0.416667	0.0310793
	0.416941	0.00465417		0.416953	0.00691643		0.417	0.0304595
	0.417274	0.0043448		0.417287	0.00792241		0.417333	0.0310698
	0.417608	0.0042665		0.417621	0.00725699		0.417667	0.0306276
	0.417941	0.00477224		0.417953	0.00771588		0.418	0.0310029
	0.418274	0.00382444		0.418287	0.00762232		0.418333	0.0303976
	0.418608	0.00496027		0.418621	0.00705664		0.418667	0.0315578
	0.418941	0.00376373		0.418954	0.00767728		0.419	0.0303575
	0.419274	0.00498794		0.419287	0.00701102		0.419333	0.031331
	0.419608	0.00385		0.419621	0.00795258		0.419667	0.0304775
	0.419941	0.00480771		0.419954	0.00715141		0.42	0.0315874
	0.420274	0.00435907		0.420287	0.00818406		0.420333	0.0312201
	0.420608	0.0042231		0.420621	0.00716947		0.420667	0.0310068
	0.420941	0.00471806		0.420954	0.0078253		0.421	0.0314192
	0.421274	0.00374623		0.421287	0.00759678		0.421333	0.0301837
	0.421608	0.0048929		0.421621	0.00773338		0.421667	0.0322023
	0.421941	0.00389526		0.421953	0.0078259		0.422	0.0299044
	0.422274	0.00483932		0.422287	0.0075212		0.422333	0.0321236
	0.422608	0.00415622		0.422621	0.00793259		0.422667	0.0299729
	0.422941	0.00473825		0.422953	0.0072254		0.423	0.032178
	0.423274	0.00432931		0.423287	0.00811791		0.423333	0.0303776
	0.423608	0.00444048		0.423621	0.00719197		0.423667	0.0314418
	0.423941	0.00471276		0.423954	0.0077829		0.424	0.0312341
	0.424274	0.00409496		0.424287	0.00733777		0.424333	0.0304959
	0.424608	0.00462847		0.424621	0.00796094		0.424667	0.0319792
	0.424941	0.0040358		0.424954	0.00745177		0.425	0.0302858
	0.425274	0.00459331		0.425287	0.0076968		0.425333	0.0325128
	0.425608	0.0044603		0.425621	0.00762732		0.425667	0.0301513
	0.425941	0.00440872		0.425954	0.0077004		0.426	0.0323884
	0.426274	0.00432994		0.426287	0.00760383		0.426333	0.0303323
	0.426608	0.00442267		0.426621	0.00778271		0.426667	0.0323853
	0.426941	0.00429629		0.426953	0.00773286		0.427	0.0314304
	0.427274	0.00469831		0.427287	0.00762393		0.427333	0.0312039
	0.427608	0.00416063		0.427621	0.00797524		0.427667	0.0320952
	0.427941	0.0046903		0.427953	0.00729265		0.428	0.0304194
	0.428274	0.00406565		0.428287	0.00828926		0.428333	0.0323107
	0.428608	0.00479964		0.428621	0.00677878		0.428667	0.0304975
	0.428941	0.00411688		0.428953	0.00852965		0.429	0.0319883
	0.429274	0.00472701		0.429286	0.0069643		0.429333	0.0308371
	0.429608	0.00434857		0.42962	0.00819347		0.429667	0.0315865
	0.429941	0.00449258		0.429954	0.00733245		0.43	0.0311405
	0.430274	0.00449533		0.430287	0.00745006		0.430333	0.0313943
	0.430608	0.0042937		0.430621	0.0080586		0.430667	0.0319465
	0.430941	0.00499487		0.430954	0.00732771		0.431	0.0312811
	0.431274	0.00391061		0.431287	0.00856579		0.431333	0.0318487
	0.431608	0.00526478		0.431621	0.00718055		0.431667	0.0313961
	0.431941	0.00375559		0.431953	0.00875248		0.432	0.0319245
	0.432274	0.00509672		0.432287	0.00705795		0.432333	0.0314504
	0.432608	0.00416838		0.432621	0.00865528		0.432667	0.0319241
	0.432941	0.00463166		0.432953	0.00728112		0.433	0.0314925
	0.433274	0.0044877		0.433287	0.00825402		0.433333	0.031634
	0.433608	0.00421225		0.433621	0.00802853		0.433667	0.0316962
	0.433941	0.00519996		0.433953	0.00776338		0.434	0.032146
	0.434274	0.0038266		0.434286	0.00854912		0.434333	0.0316866
	0.434608	0.0054449		0.43462	0.00738359		0.434667	0.0320022
	0.434941	0.00361654		0.434954	0.00862979		0.435	0.0316036
	0.435274	0.00533807		0.435287	0.00705046		0.435333	0.0324935
	0.435608	0.00395663		0.435621	0.00862885		0.435667	0.0314625
	0.435941	0.00496104		0.435954	0.00743254		0.436	0.0322825
	0.436274	0.00455523		0.436287	0.00846694		0.436333	0.0319569
	0.436608	0.00425527		0.436621	0.00756727		0.436667	0.0315822
	0.436941	0.00513043		0.436953	0.00816117		0.437	0.0324731
	0.437274	0.00383289		0.437287	0.00802676		0.437333	0.0313767
	0.437608	0.00552132		0.437621	0.00791708		0.437667	0.0330602
	0.437941	0.00378673		0.437953	0.00832057		0.438	0.0311771
	0.438274	0.00538176		0.438287	0.0078538		0.438333	0.0331184
	0.438608	0.00406081		0.438621	0.00861464		0.438667	0.0312313
	0.438941	0.00498168		0.438953	0.00773338		0.439	0.0330541
	0.439274	0.00453561		0.439286	0.00865337		0.439333	0.0317143
	0.439608	0.00473376		0.43962	0.00786852		0.439667	0.0319147
	0.439941	0.00472971		0.439954	0.00847366		0.44	0.0327891
	0.440274	0.00428328		0.440287	0.00829185		0.440333	0.0314973
	0.440608	0.0047319		0.440621	0.00804786		0.440667	0.0335185
	0.440941	0.00436932		0.440954	0.00820873		0.441	0.0308865
	0.441274	0.00486622		0.441287	0.00825039		0.441333	0.0335831
	0.441608	0.00413449		0.441621	0.00798882		0.441667	0.0310602
	0.441941	0.00471053		0.441953	0.00817216		0.442	0.0330954
	0.442274	0.00449012		0.442287	0.00822876		0.442333	0.0319707
	0.442608	0.00458047		0.442621	0.0080466		0.442667	0.0323679
	0.442941	0.00472754		0.442954	0.00854107		0.443	0.0327162
	0.443274	0.00456712		0.443287	0.00791594		0.443333	0.0318117
	0.443608	0.00478816		0.443621	0.00869187		0.443667	0.0331675
	0.443941	0.00446952		0.443954	0.00744407		0.444	0.0314116
	0.444274	0.00477146		0.444286	0.00870086		0.444333	0.0333918
	0.444608	0.00461433		0.44462	0.00778875		0.444667	0.0314538
	0.444941	0.00455863		0.444954	0.00866502		0.445	0.0331028
	0.445274	0.0045029		0.445286	0.0080515		0.445333	0.0316713
	0.445608	0.0046313		0.44562	0.00831757		0.445667	0.0327951
	0.445941	0.00467196		0.445954	0.00862614		0.446	0.0323012
	0.446274	0.00486071		0.446287	0.00763066		0.446333	0.0324163
	0.446608	0.00467583		0.446621	0.00914892		0.446667	0.0326331
	0.446941	0.00492497		0.446954	0.00719259		0.447	0.0322188
	0.447274	0.00448846		0.447287	0.00891108		0.447333	0.0333564
	0.447608	0.00498583		0.447621	0.00728326		0.447667	0.0321844
	0.447941	0.00432676		0.447954	0.00904501		0.448	0.0333995
	0.448274	0.00509675		0.448287	0.00780851		0.448333	0.032606
	0.448608	0.00447879		0.448621	0.00835731		0.448667	0.0328293
	0.448941	0.0048576		0.448954	0.00839171		0.449	0.0325008
	0.449274	0.00485182		0.449286	0.00812126		0.449333	0.0331496
	0.449608	0.00442493		0.44962	0.00906042		0.449667	0.0325342
	0.449941	0.00539952		0.449954	0.0077825		0.45	0.033313
	0.450274	0.00402813		0.450286	0.0091446		0.450333	0.0329411
	0.450608	0.00564551		0.45062	0.00763351		0.450667	0.0332913
	0.450941	0.00416817		0.450954	0.00924137		0.451	0.0327772
	0.451274	0.00539239		0.451287	0.00781218		0.451333	0.0335474
	0.451608	0.00459867		0.451621	0.00874754		0.451667	0.0326563
	0.451941	0.00498347		0.451954	0.00836903		0.452	0.0329419
	0.452274	0.00480826		0.452287	0.00824324		0.452333	0.0331905
	0.452608	0.00442372		0.452621	0.00860329		0.452667	0.0326912
	0.452941	0.00551448		0.452954	0.00814432		0.453	0.0341115
	0.453274	0.00421813		0.453287	0.00914848		0.453333	0.032029
	0.453608	0.00539933		0.453621	0.00790243		0.453667	0.034588
	0.453941	0.00416986		0.453954	0.00919028		0.454	0.0317622
	0.454274	0.00540181		0.454286	0.00784838		0.454333	0.0344491
	0.454608	0.00424105		0.45462	0.00887347		0.454667	0.0325226
	0.454941	0.00504054		0.454954	0.00818061		0.455	0.0330006
	0.455274	0.00493427		0.455286	0.00876211		0.455333	0.0334912
	0.455608	0.00456282		0.45562	0.00834499		0.455667	0.0322755
	0.455941	0.00520867		0.455954	0.00837953		0.456	0.0346497
	0.456274	0.00408814		0.456287	0.00847938		0.456333	0.0318875
	0.456608	0.00541568		0.456621	0.00825277		0.456667	0.0346067
	0.456941	0.00419061		0.456954	0.00882239		0.457	0.0320354
	0.457274	0.00544592		0.457287	0.00822137		0.457333	0.0343342
	0.457608	0.00435391		0.457621	0.00883648		0.457667	0.0326641
	0.457941	0.00520888		0.457954	0.00789331		0.458	0.0332238
	0.458274	0.0046875		0.458287	0.00907435		0.458333	0.0333896
	0.458608	0.0049039		0.458621	0.00790698		0.458667	0.0326586
	0.458941	0.00487723		0.458954	0.00889487		0.459	0.0343672
	0.459274	0.00449266		0.459286	0.00801627		0.459333	0.032242
	0.459608	0.00507408		0.45962	0.00927643		0.459667	0.034591
	0.459941	0.00452774		0.459954	0.00805014		0.46	0.0322318
	0.460274	0.00504684		0.460286	0.00910442		0.460333	0.0342992
	0.460608	0.00482542		0.46062	0.00852727		0.460667	0.0325884
	0.460941	0.00499001		0.460954	0.00858463		0.461	0.0341035
	0.461274	0.00479109		0.461286	0.00883603		0.461333	0.0337257
	0.461608	0.00492442		0.46162	0.00828866		0.461667	0.033382
	0.461941	0.00480371		0.461953	0.00929882		0.462	0.0344379
	0.462274	0.00515124		0.462287	0.00805544		0.462333	0.0327656
	0.462608	0.00470317		0.462621	0.00936863		0.462667	0.034466
	0.462941	0.00538175		0.462954	0.00805407		0.463	0.0323572
	0.463274	0.00462169		0.463287	0.00926694		0.463333	0.0343323
	0.463608	0.0052692		0.463621	0.00841104		0.463667	0.033082
	0.463941	0.00477194		0.463954	0.00900108		0.464	0.0342358
	0.464274	0.00529949		0.464286	0.00880872		0.464333	0.0334678
	0.464608	0.0048334		0.46462	0.00842688		0.464667	0.033572
	0.464941	0.00516064		0.464954	0.00948966		0.465	0.034175
	0.465274	0.00501353		0.465286	0.00797091		0.465333	0.033394
	0.465608	0.00475644		0.46562	0.00951673		0.465667	0.0340877
	0.465941	0.00539977		0.465954	0.00803772		0.466	0.033562
	0.466274	0.00439376		0.466286	0.0096146		0.466333	0.0339597
	0.466608	0.00555238		0.46662	0.00831195		0.466667	0.0340017
	0.466941	0.0043748		0.466953	0.00901446		0.467	0.033947
	0.467274	0.00560556		0.467287	0.00909241		0.467333	0.0341264
	0.467608	0.00467906		0.467621	0.00864152		0.467667	0.0340374
	0.467941	0.00530927		0.467954	0.00938001		0.468	0.0340295
	0.468274	0.00508673		0.468287	0.00846317		0.468333	0.0344808
	0.468608	0.00459483		0.468621	0.00947796		0.468667	0.0332825
	0.468941	0.00547902		0.468954	0.00840876		0.469	0.0346621
	0.469274	0.0043048		0.469286	0.00920867		0.469333	0.0333539
	0.469608	0.00587692		0.46962	0.00825041		0.469667	0.0346716
	0.469941	0.0043015		0.469954	0.00906584		0.47	0.0337256
	0.470274	0.00577631		0.470286	0.00861159		0.470333	0.0339365
	0.470608	0.00447153		0.47062	0.00949341		0.470667	0.0343541
	0.470941	0.00528684		0.470954	0.00861803		0.471	0.0332164
	0.471274	0.00500604		0.471286	0.00909944		0.471333	0.0351179
	0.471608	0.00473561		0.47162	0.00891881		0.471667	0.0328213
	0.471941	0.00538507		0.471953	0.008832		0.472	0.0355128
	0.472274	0.00440648		0.472287	0.00906754		0.472333	0.0328518
	0.472608	0.00567853		0.472621	0.0088944		0.472667	0.0352093
	0.472941	0.00431905		0.472954	0.0092672		0.473	0.0333995
	0.473274	0.00564602		0.473287	0.00840816		0.473333	0.0343537
	0.473608	0.00431925		0.473621	0.00934508		0.473667	0.0347158
	0.473941	0.00525551		0.473954	0.00850854		0.474	0.033234
	0.474274	0.00485477		0.474286	0.00927051		0.474333	0.0357228
	0.474608	0.005056		0.474621	0.00868274		0.474667	0.0327564
	0.474941	0.00515548		0.474954	0.00926453		0.475	0.0356228
	0.475274	0.00496344		0.475287	0.00855693		0.475333	0.0328968
	0.475608	0.00547226		0.475621	0.00889471		0.475667	0.0355573
	0.475941	0.00461426		0.475954	0.0091283		0.476	0.0336245
	0.476274	0.00571552		0.476287	0.00874091		0.476333	0.0346876
	0.476608	0.0046849		0.476621	0.0091477		0.476667	0.0346545
	0.476941	0.00560557		0.476953	0.00846474		0.477	0.0341156
	0.477274	0.00478375		0.477287	0.00953644		0.477333	0.0354654
	0.477608	0.00519822		0.477621	0.00833608		0.477667	0.0336719
	0.477941	0.0051906		0.477953	0.00967835		0.478	0.0357299
	0.478274	0.00497354		0.478287	0.00824553		0.478333	0.0337689
	0.478608	0.00538129		0.478621	0.00965977		0.478667	0.0350759
	0.478941	0.00481027		0.478954	0.0086649		0.479	0.0341618
	0.479274	0.0054207		0.479287	0.00923308		0.479333	0.0346133
	0.479608	0.00496217		0.479621	0.00924026		0.479667	0.0345109
	0.479941	0.00544252		0.479954	0.00883662		0.48	0.0342195
	0.480274	0.00510715		0.480287	0.00975999		0.480333	0.0352382
	0.480608	0.00529691		0.480621	0.00802368		0.480667	0.0346381
	0.480941	0.00508124		0.480954	0.0102266		0.481	0.0349484
	0.481274	0.00539805		0.481287	0.00821374		0.481333	0.0350162
	0.481608	0.00498299		0.481621	0.0101954		0.481667	0.0346868
	0.481941	0.00548164		0.481953	0.00849595		0.482	0.035032
	0.482274	0.00488464		0.482287	0.00955083		0.482333	0.0348853
	0.482608	0.00560766		0.482621	0.00920787		0.482667	0.0350509
	0.482941	0.00470146		0.482953	0.00935057		0.483	0.0349641
	0.483274	0.00550776		0.483287	0.0098258		0.483333	0.0346721
	0.483608	0.00489433		0.483621	0.0086948		0.483667	0.0351313
	0.483941	0.005194		0.483954	0.00976114		0.484	0.034473
	0.484274	0.00539308		0.484287	0.00863472		0.484333	0.0356114
	0.484608	0.00468023		0.484621	0.00998054		0.484667	0.0341505
	0.484941	0.00580034		0.484954	0.00878198		0.485	0.035362
	0.485274	0.00443655		0.485287	0.00967259		0.485333	0.0343902
	0.485608	0.00577995		0.485621	0.00893705		0.485667	0.0355485
	0.485941	0.00438901		0.485954	0.00929519		0.486	0.0348704
	0.486274	0.00566399		0.486287	0.0093639		0.486333	0.0344576
	0.486608	0.00485644		0.486621	0.00914044		0.486667	0.0358382
	0.486941	0.00527708		0.486953	0.00924247		0.487	0.033834
	0.487274	0.00522869		0.487287	0.00908812		0.487333	0.0369776
	0.487608	0.00499431		0.487621	0.00948003		0.487667	0.0336941
	0.487941	0.00559949		0.487953	0.00893826		0.488	0.0364718
	0.488274	0.00462624		0.488287	0.00969983		0.488333	0.0342475
	0.488608	0.00592986		0.488621	0.00875747		0.488667	0.0354714
	0.488941	0.00464426		0.488954	0.00956041		0.489	0.0352006
	0.489274	0.00573393		0.489287	0.00874855		0.489333	0.0347332
	0.489608	0.00471728		0.489621	0.00963147		0.489667	0.0364937
	0.489941	0.00550058		0.489954	0.00903505		0.49	0.0335726
	0.490274	0.00524101		0.490287	0.00962807		0.490333	0.03703
	0.490608	0.0054782		0.490621	0.00905965		0.490667	0.0339079
	0.490941	0.0056729		0.490954	0.00928019		0.491	0.0367896
	0.491274	0.00496223		0.491287	0.00944683		0.491333	0.0345133
	0.491608	0.005869		0.491621	0.00909145		0.491667	0.035892
	0.491941	0.00496801		0.491953	0.00975459		0.492	0.0356461
	0.492274	0.00603151		0.492287	0.00894885		0.492333	0.0346888
	0.492608	0.00481385		0.492621	0.0099777		0.492667	0.036799
	0.492941	0.00573916		0.492953	0.00880613		0.493	0.0341738
	0.493274	0.00500622		0.493287	0.0102474		0.493333	0.0368091
	0.493608	0.00556035		0.493621	0.00882551		0.493667	0.0345005
	0.493941	0.00548156		0.493953	0.00998919		0.494	0.0365235
	0.494274	0.00495976		0.494286	0.00890674		0.494333	0.0348879
	0.494608	0.00572956		0.49462	0.00940351		0.494667	0.0363109
	0.494941	0.00500647		0.494954	0.0096711		0.495	0.0355269
	0.495274	0.00582468		0.495287	0.00949279		0.495333	0.0355667
	0.495608	0.00520278		0.495621	0.0104336		0.495667	0.0364243
	0.495941	0.00541766		0.495954	0.00897342		0.496	0.0353311
	0.496274	0.00526211		0.496287	0.010335		0.496333	0.0364373
	0.496608	0.00538087		0.496621	0.00901355		0.496667	0.0353213
	0.496941	0.00517		0.496953	0.0103216		0.497	0.0359567
	0.497274	0.00558648		0.497287	0.00920602		0.497333	0.0352542
	0.497608	0.00533989		0.497621	0.00987169		0.497667	0.0364889
	0.497941	0.00538567		0.497953	0.00977574		0.498	0.0354994
	0.498274	0.0053173		0.498287	0.0096875		0.498333	0.036282
	0.498608	0.00542018		0.498621	0.0102426		0.498667	0.0356268
	0.498941	0.00547849		0.498953	0.00859857		0.499	0.0363173
	0.499274	0.0054333		0.499286	0.0107357		0.499333	0.0357384
	0.499608	0.00557912		0.49962	0.00847312		0.499667	0.0368056
	0.499941	0.00537857		0.499954	0.0107638		0.5	0.0354351
	0.500274	0.00544407		0.500286	0.00906408		0.500333	0.0364485
	0.500608	0.00518802		0.500621	0.0101761		0.500667	0.0350358
	0.500941	0.00559837		0.500954	0.00938643		0.501	0.0364328
	0.501274	0.00490078		0.501286	0.00964995		0.501333	0.0360416
	0.501608	0.00581717		0.501621	0.00971423		0.501667	0.0355064
	0.501941	0.00506746		0.501953	0.00938491		0.502	0.0368214
	0.502274	0.00574106		0.502287	0.0100838		0.502333	0.0351866
	0.502608	0.00516989		0.502621	0.00909632		0.502667	0.0376018
	0.502941	0.00551637		0.502954	0.0100856		0.503	0.0350487
	0.503274	0.00554265		0.503287	0.0091159		0.503333	0.037094
	0.503608	0.00527178		0.503621	0.0100694		0.503667	0.0345715
	0.503941	0.00591573		0.503954	0.00927812		0.504	0.0366688
	0.504274	0.00506101		0.504286	0.00980151		0.504333	0.0362032
	0.504608	0.00624795		0.504621	0.00945605		0.504667	0.035699
	0.504941	0.00454367		0.504954	0.0099823		0.505	0.037577
	0.505274	0.00615753		0.505286	0.00963932		0.505333	0.0344337
	0.505608	0.00489521		0.505621	0.00997374		0.505667	0.0382632
	0.505941	0.00576583		0.505954	0.00957868		0.506	0.0347053
	0.506274	0.00529369		0.506286	0.0100535		0.506333	0.0377673
	0.506608	0.00543476		0.506621	0.00995959		0.506667	0.0356022
	0.506941	0.00564587		0.506953	0.00976432		0.507	0.0369792
	0.507274	0.00506213		0.507286	0.0102811		0.507333	0.036378
	0.507608	0.00609528		0.507621	0.00915777		0.507667	0.0357189
	0.507941	0.00484355		0.507953	0.0103922		0.508	0.0378027
	0.508274	0.00630268		0.508287	0.00920343		0.508333	0.0351121
	0.508608	0.00493549		0.508621	0.0104618		0.508667	0.0381243
	0.508941	0.00615456		0.508954	0.00940783		0.509	0.035423
	0.509274	0.00521978		0.509286	0.0102661		0.509333	0.037637
	0.509608	0.0059524		0.509621	0.00973995		0.509667	0.0358594
	0.509941	0.00561576		0.509954	0.0099634		0.51	0.0371589
	0.510274	0.00541203		0.510286	0.0104317		0.510333	0.03682
	0.510608	0.00609482		0.510621	0.00978026		0.510667	0.0360214
	0.510941	0.00486578		0.510954	0.0103582		0.511	0.0376239
	0.511274	0.00626124		0.511286	0.00906279		0.511333	0.0360984
	0.511608	0.00493631		0.511621	0.0106546		0.511667	0.0376823
	0.511941	0.0060732		0.511953	0.00920235		0.512	0.0363523
	0.512274	0.00502311		0.512286	0.010748		0.512333	0.0373868
	0.512608	0.00586338		0.512621	0.00921423		0.512667	0.0365776
	0.512941	0.00536034		0.512953	0.010424		0.513	0.0367112
	0.513274	0.00561915		0.513287	0.00955226		0.513333	0.0371024
	0.513608	0.0057249		0.513621	0.00992235		0.513667	0.036415
	0.513941	0.00543238		0.513954	0.0101908		0.514	0.0370479
	0.514274	0.00588787		0.514286	0.00938626		0.514333	0.0365019
	0.514608	0.00521298		0.514621	0.0108795		0.514667	0.0369063
	0.514941	0.00593916		0.514954	0.00909261		0.515	0.0370401
	0.515274	0.0053181		0.515286	0.0107432		0.515333	0.0370128
	0.515608	0.00584795		0.515621	0.00916456		0.515667	0.0371854
	0.515941	0.00556047		0.515954	0.0104813		0.516	0.0368582
	0.516274	0.00555808		0.516286	0.0092261		0.516333	0.0371244
	0.516608	0.00560444		0.516621	0.00987925		0.516667	0.0371874
	0.516941	0.00554789		0.516953	0.010245		0.517	0.0364726
	0.517274	0.00541182		0.517286	0.00951211		0.517333	0.0375459
	0.517608	0.00568041		0.517621	0.0104954		0.517667	0.0364143
	0.517941	0.00532023		0.517953	0.00950582		0.518	0.0378983
	0.518274	0.00594319		0.518287	0.0104006		0.518333	0.0357487
	0.518608	0.00563895		0.518621	0.00965924		0.518667	0.0377308
	0.518941	0.00560041		0.518954	0.0103528		0.519	0.0363978
	0.519274	0.00583677		0.519286	0.0100119		0.519333	0.037479
	0.519608	0.00539663		0.519621	0.0101529		0.519667	0.0372933
	0.519941	0.00608724		0.519954	0.00987214		0.52	0.0363215
	0.520274	0.0052542		0.520286	0.0101967		0.520333	0.0382768
	0.520608	0.00621663		0.520621	0.00979257		0.520667	0.0360333
	0.520941	0.00528729		0.520954	0.0102746		0.521	0.0388955
	0.521274	0.00614872		0.521286	0.00995424		0.521333	0.0356445
	0.521608	0.00538199		0.521621	0.0102949		0.521667	0.0387539
	0.521941	0.00597385		0.521953	0.00994286		0.522	0.0361685
	0.522274	0.00578668		0.522286	0.0100763		0.522333	0.0381814
	0.522608	0.00590215		0.522621	0.0104224		0.522667	0.0373474
	0.522941	0.00621166		0.522953	0.00965529		0.523	0.0371709
	0.523274	0.00547856		0.523286	0.0108314		0.523333	0.0387024
	0.523608	0.00640303		0.523621	0.00975147		0.523667	0.0362827
	0.523941	0.0052578		0.523953	0.0107153		0.524	0.0393484
	0.524274	0.00647116		0.524286	0.00966112		0.524333	0.0361753
	0.524608	0.00515301		0.52462	0.0108567		0.524667	0.0388498
	0.524941	0.00651211		0.524954	0.00998349		0.525	0.0367265
	0.525274	0.00539859		0.525286	0.010651		0.525333	0.0381593
	0.525608	0.00604455		0.525621	0.0103824		0.525667	0.0381774
	0.525941	0.00583695		0.525954	0.0101689		0.526	0.0371532
	0.526274	0.00568196		0.526286	0.0110291		0.526333	0.0384181
	0.526608	0.0061521		0.526621	0.00973118		0.526667	0.0366562
	0.526941	0.00511		0.526953	0.0114788		0.527	0.0388248
	0.527274	0.00658572		0.527286	0.00974333		0.527333	0.0370687
	0.527608	0.00509404		0.527621	0.0112863		0.527667	0.038624
	0.527941	0.00648672		0.527953	0.00984243		0.528	0.0374978
	0.528274	0.00512174		0.528286	0.0111331		0.528333	0.037519
	0.528608	0.00602731		0.528621	0.0100075		0.528667	0.0379402
	0.528941	0.0059813		0.528953	0.0105264		0.529	0.0372458
	0.529274	0.00540729		0.529286	0.0108635		0.529333	0.038165
	0.529608	0.00641914		0.52962	0.00971075		0.529667	0.0378446
	0.529941	0.00534589		0.529954	0.011198		0.53	0.0375892
	0.530274	0.00646019		0.530286	0.00943002		0.530333	0.0380532
	0.530608	0.00525711		0.530621	0.0114272		0.530667	0.0376772
	0.530941	0.00646483		0.530954	0.00932854		0.531	0.0384542
	0.531274	0.00542712		0.531286	0.0112975		0.531333	0.0375144
	0.531608	0.00612302		0.531621	0.00985284		0.531667	0.03822
	0.531941	0.005714		0.531953	0.0109564		0.532	0.0381207
	0.532274	0.00583746		0.532286	0.0106471		0.532333	0.0375585
	0.532608	0.00599017		0.532621	0.0102874		0.532667	0.0390015
	0.532941	0.00577795		0.532953	0.0108684		0.533	0.0372225
	0.533274	0.00595627		0.533286	0.0101782		0.533333	0.039237
	0.533608	0.00581698		0.533621	0.0110741		0.533667	0.036746
	0.533941	0.00592781		0.533953	0.0097647		0.534	0.0389146
	0.534274	0.00587796		0.534286	0.0113752		0.534333	0.0373267
	0.534608	0.00603453		0.53462	0.0102373		0.534667	0.0386671
	0.534941	0.00588599		0.534954	0.0109276		0.535	0.0380059
	0.535274	0.00600791		0.535286	0.0101914		0.535333	0.037926
	0.535608	0.00568562		0.535621	0.0109138		0.535667	0.0390517
	0.535941	0.00620983		0.535954	0.0104474		0.536	0.0372823
	0.536274	0.005657		0.536286	0.0107225		0.536333	0.0398074
	0.536608	0.00625643		0.536621	0.0109209		0.536667	0.036929
	0.536941	0.00571984		0.536953	0.0107192		0.537	0.0398312
	0.537274	0.00634882		0.537287	0.0105784		0.537333	0.0375436
	0.537608	0.00563445		0.537621	0.0104588		0.537667	0.0393152
	0.537941	0.00641932		0.537953	0.0106997		0.538	0.0385678
	0.538274	0.00553617		0.538287	0.0105535		0.538333	0.037879
	0.538608	0.0061913		0.538621	0.0110068		0.538667	0.0397794
	0.538941	0.00590866		0.538953	0.010168		0.539	0.0370899
	0.539274	0.00594476		0.539287	0.0113061		0.539333	0.0402323
	0.539608	0.00634379		0.53962	0.00996271		0.539667	0.0370961
	0.539941	0.00548167		0.539954	0.0113933		0.54	0.0402431
	0.540274	0.00665277		0.540287	0.0103282		0.540333	0.037535
	0.540608	0.00529513		0.540621	0.0113		0.540667	0.0393558
	0.540941	0.00667583		0.540954	0.010601		0.541	0.0387939
	0.541274	0.0053965		0.541287	0.0106538		0.541333	0.0382874
	0.541608	0.00656126		0.541621	0.0110203		0.541667	0.0396176
	0.541941	0.00581921		0.541953	0.0101985		0.542	0.0375067
	0.542274	0.00589392		0.542287	0.011743		0.542333	0.0401433
	0.542608	0.00631759		0.542621	0.0100433		0.542667	0.0375131
	0.542941	0.00553827		0.542953	0.0117561		0.543	0.0400655
	0.543274	0.00671534		0.543287	0.00978686		0.543333	0.0382156
	0.543608	0.00509961		0.543621	0.0114231		0.543667	0.0390383
	0.543941	0.00697557		0.543953	0.0102809		0.544	0.0389482
	0.544274	0.00519742		0.544287	0.0108157		0.544333	0.038398
	0.544608	0.00673769		0.54462	0.0110124		0.544667	0.0393824
	0.544941	0.00546268		0.544953	0.0106818		0.545	0.0386579
	0.545274	0.00604336		0.545287	0.0111903		0.545333	0.0391989
	0.545608	0.00594162		0.54562	0.0101055		0.545667	0.0388127
	0.545941	0.00568155		0.545954	0.0113738		0.546	0.0387585
	0.546274	0.00651669		0.546287	0.00994452		0.546333	0.039267
	0.546608	0.00533232		0.546621	0.0114133		0.546667	0.0389595
	0.546941	0.00676076		0.546953	0.0101489		0.547	0.0389581
	0.547274	0.00538988		0.547287	0.0111862		0.547333	0.0389237
	0.547608	0.00654626		0.547621	0.0104708		0.547667	0.0384776
	0.547941	0.0056631		0.547953	0.0109454		0.548	0.0396354
	0.548274	0.00629656		0.548287	0.0107769		0.548333	0.0381186
	0.548608	0.00603058		0.548621	0.0106778		0.548667	0.0397217
	0.548941	0.00589173		0.548953	0.0113237		0.549	0.038168
	0.549274	0.0063578		0.549287	0.0103057		0.549333	0.0396432
	0.549608	0.00563599		0.54962	0.0115236		0.549667	0.0386428
	0.549941	0.00677018		0.549953	0.010377		0.55	0.0395349
	0.550274	0.0058156		0.550287	0.011403		0.550333	0.0392333
	0.550608	0.00634296		0.55062	0.0107477		0.550667	0.0387766
	0.550941	0.00600643		0.550954	0.0110816		0.551	0.0400323
	0.551274	0.00630691		0.551287	0.0107336		0.551333	0.0382387
	0.551608	0.00614571		0.551621	0.0110168		0.551667	0.0408253
	0.551941	0.00615442		0.551953	0.0110941		0.552	0.03774
	0.552274	0.00618346		0.552287	0.0107941		0.552333	0.0412128
	0.552608	0.00609052		0.552621	0.0113773		0.552667	0.0377661
	0.552941	0.00609553		0.552953	0.0108844		0.553	0.0402128
	0.553274	0.00619854		0.553287	0.0113741		0.553333	0.0393258
	0.553608	0.00610184		0.553621	0.0108462		0.553667	0.0387987
	0.553941	0.00631405		0.553953	0.0113897		0.554	0.0407875
	0.554274	0.00625619		0.554287	0.0106552		0.554333	0.0384483
	0.554608	0.00614278		0.55462	0.0115019		0.554667	0.0410994
	0.554941	0.00629775		0.554953	0.0105123		0.555	0.0379916
	0.555274	0.00590471		0.555287	0.0117803		0.555333	0.0413255
	0.555608	0.0064912		0.55562	0.0104981		0.555667	0.0383919
	0.555941	0.00573868		0.555954	0.0120107		0.556	0.0402408
	0.556274	0.00672558		0.556287	0.0105911		0.556333	0.0395044
	0.556608	0.00577079		0.556621	0.0115891		0.556667	0.0394069
	0.556941	0.0067748		0.556953	0.0110305		0.557	0.0405781
	0.557274	0.00568056		0.557287	0.0109658		0.557333	0.0390261
	0.557608	0.00654591		0.557621	0.011986		0.557667	0.0414671
	0.557941	0.00608918		0.557953	0.0105944		0.558	0.0381942
	0.558274	0.0062556		0.558287	0.0122329		0.558333	0.0411798
	0.558608	0.00615488		0.558621	0.010005		0.558667	0.0387975
	0.558941	0.00592977		0.558953	0.0121548		0.559	0.0403084
	0.559274	0.00656405		0.559287	0.01009		0.559333	0.0398924
	0.559608	0.00541799		0.55962	0.0116249		0.559667	0.0390813
	0.559941	0.00699214		0.559953	0.0104009		0.56	0.0405733
	0.560274	0.00540544		0.560287	0.0113178		0.560333	0.0391444
	0.560608	0.00704715		0.56062	0.0111615		0.560667	0.0405973
	0.560941	0.00553412		0.560953	0.0109674		0.561	0.0394003
	0.561274	0.00666355		0.561287	0.0116615		0.561333	0.0404551
	0.561608	0.00612582		0.56162	0.0102289		0.561667	0.0397162
	0.561941	0.00606205		0.561953	0.0121082		0.562	0.0400005
	0.562274	0.00673849		0.562287	0.0102791		0.562333	0.040378
	0.562608	0.0055084		0.562621	0.0118332		0.562667	0.0395521
	0.562941	0.00706327		0.562953	0.0105017		0.563	0.0402223
	0.563274	0.00544189		0.563287	0.0117816		0.563333	0.0400346
	0.563608	0.00708118		0.563621	0.0105952		0.563667	0.0400166
	0.563941	0.00571419		0.563953	0.011312		0.564	0.0405708
	0.564274	0.00694266		0.564287	0.0114682		0.564333	0.0397341
	0.564608	0.0060724		0.56462	0.0109176		0.564667	0.0410542
	0.564941	0.00643513		0.564953	0.0117915		0.565	0.0394313
	0.565274	0.00656881		0.565287	0.0107954		0.565333	0.0412582
	0.565608	0.00595699		0.56562	0.011972		0.565667	0.0396147
	0.565941	0.0069426		0.565953	0.0105516		0.566	0.0401562
	0.566274	0.00596698		0.566287	0.0121148		0.566333	0.0410546
	0.566608	0.00700897		0.56662	0.0106533		0.566667	0.03933
	0.566941	0.00592848		0.566953	0.0117174		0.567	0.0414188
	0.567274	0.00674513		0.567287	0.011201		0.567333	0.0388132
	0.567608	0.00630426		0.567621	0.0115494		0.567667	0.0419768
	0.567941	0.00655387		0.567954	0.0115437		0.568	0.03916
	0.568274	0.00642643		0.568287	0.0115678		0.568333	0.0415842
	0.568608	0.00639605		0.568621	0.0115243		0.568667	0.0400978
	0.568941	0.00636005		0.568954	0.0116647		0.569	0.0405002
	0.569274	0.00642866		0.569287	0.011678		0.569333	0.0412835
	0.569608	0.00628988		0.56962	0.0115452		0.569667	0.0398328
	0.569941	0.00630056		0.569954	0.0119834		0.57	0.0422998
	0.570274	0.00637294		0.570287	0.0113985		0.570333	0.0387004
	0.570608	0.00634624		0.57062	0.0118179		0.570667	0.0424648
	0.570941	0.00627091		0.570954	0.0108941		0.571	0.0394221
	0.571274	0.00661269		0.571287	0.0118473		0.571333	0.0418309
	0.571608	0.00623989		0.57162	0.0110044		0.571667	0.0398702
	0.571941	0.00661363		0.571954	0.0122372		0.572	0.0407884
	0.572274	0.00650272		0.572287	0.0112503		0.572333	0.0411249
	0.572608	0.00621765		0.572621	0.0117326		0.572667	0.040016
	0.572941	0.00671147		0.572954	0.0118951		0.573	0.0419456
	0.573274	0.00599552		0.573287	0.0111029		0.573333	0.0395476
	0.573608	0.00680798		0.573621	0.0122095		0.573667	0.0425124
	0.573941	0.00592124		0.573954	0.0106978		0.574	0.0393902
	0.574274	0.006779		0.574287	0.0127331		0.574333	0.0419409
	0.574608	0.00625742		0.57462	0.0107919		0.574667	0.0403349
	0.574941	0.00644437		0.574954	0.0125647		0.575	0.0412918
	0.575274	0.006517		0.575287	0.0109676		0.575333	0.0412402
	0.575608	0.00611134		0.57562	0.0121381		0.575667	0.0403874
	0.575941	0.00692877		0.575954	0.0114369		0.576	0.0413616
	0.576274	0.00565416		0.576287	0.0112028		0.576333	0.04022
	0.576608	0.00722076		0.57662	0.0122545		0.576667	0.0414697
	0.576941	0.00562651		0.576954	0.0111532		0.577	0.0406061
	0.577274	0.00725949		0.577287	0.0121863		0.577333	0.0408898
	0.577608	0.00582046		0.57762	0.0107771		0.577667	0.0408918
	0.577941	0.00683612		0.577954	0.0124771		0.578	0.0406956
	0.578274	0.00661021		0.578287	0.0108061		0.578333	0.041396
	0.578608	0.00634286		0.578621	0.0125205		0.578667	0.0405785
	0.578941	0.00722392		0.578954	0.0109114		0.579	0.0410809
	0.579274	0.00563108		0.579287	0.011875		0.579333	0.0414995
	0.579608	0.00736802		0.57962	0.0113382		0.579667	0.0405437
	0.579941	0.00558079		0.579954	0.0116702		0.58	0.0420616
	0.580274	0.00744074		0.580287	0.0120569		0.580333	0.0401304
	0.580608	0.00591621		0.58062	0.0111492		0.580667	0.042076
	0.580941	0.00735541		0.580954	0.0124354		0.581	0.0405476
	0.581274	0.00617473		0.581287	0.0111293		0.581333	0.0414578
	0.581608	0.00666183		0.58162	0.0123179		0.581667	0.041793
	0.581941	0.00689677		0.581954	0.011404		0.582	0.0406709
	0.582274	0.00622573		0.582287	0.0121103		0.582333	0.0427365
	0.582608	0.00728027		0.58262	0.0115862		0.582667	0.0400415
	0.582941	0.00607005		0.582954	0.0119571		0.583	0.0430845
	0.583274	0.0075378		0.583287	0.0116621		0.583333	0.0399404
	0.583608	0.00605187		0.583621	0.012197		0.583667	0.042823
	0.583941	0.00702806		0.583954	0.0119674		0.584	0.0406785
	0.584274	0.00644673		0.584287	0.0118388		0.584333	0.041823
	0.584608	0.00653486		0.58462	0.0118905		0.584667	0.0420139
	0.584941	0.00674569		0.584954	0.0119203		0.585	0.0408829
	0.585274	0.00641871		0.585287	0.0120731		0.585333	0.0430232
	0.585608	0.00709775		0.58562	0.0118761		0.585667	0.0400634
	0.585941	0.00625148		0.585954	0.0119661		0.586	0.0435273
	0.586274	0.00690433		0.586287	0.0115474		0.586333	0.0400364
	0.586608	0.00631833		0.58662	0.0124143		0.586667	0.0428468
	0.586941	0.00691479		0.586954	0.0114729		0.587	0.0408669
	0.587274	0.00657987		0.587287	0.01257		0.587333	0.042196
	0.587608	0.00684209		0.58762	0.0114887		0.587667	0.0417286
	0.587941	0.0064919		0.587954	0.012537		0.588	0.0415313
	0.588274	0.00681849		0.588287	0.0110143		0.588333	0.0431587
	0.588608	0.00660621		0.588621	0.0124929		0.588667	0.0406496
	0.588941	0.00680811		0.588954	0.0117175		0.589	0.0435048
	0.589274	0.00654654		0.589286	0.0121474		0.589333	0.0397502
	0.589608	0.00702292		0.58962	0.0118896		0.589667	0.0431104
	0.589941	0.00636189		0.589954	0.011437		0.59	0.0407547
	0.590274	0.00687062		0.590287	0.0123415		0.590333	0.0419848
	0.590608	0.0064422		0.59062	0.0111868		0.590667	0.042129
	0.590941	0.00670114		0.590954	0.0128597		0.591	0.0414032
	0.591274	0.00663245		0.591287	0.0108403		0.591333	0.0428103
	0.591608	0.00653341		0.59162	0.0126373		0.591667	0.0412479
	0.591941	0.00686076		0.591954	0.011531		0.592	0.0432076
	0.592274	0.00647738		0.592287	0.0125245		0.592333	0.0413397
	0.592608	0.00708357		0.59262	0.0120082		0.592667	0.0428055
	0.592941	0.00619942		0.592954	0.0117992		0.593	0.0419806
	0.593274	0.00743556		0.593287	0.0125818		0.593333	0.0420776
	0.593608	0.00587949		0.59362	0.0110622		0.593667	0.0420457
	0.593941	0.00741589		0.593954	0.0130488		0.594	0.0420646
	0.594274	0.00648932		0.594286	0.011405		0.594333	0.0422329
	0.594608	0.00696907		0.59462	0.0126831		0.594667	0.0421229
	0.594941	0.00697433		0.594954	0.011814		0.595	0.0420673
	0.595274	0.00656366		0.595287	0.0127847		0.595333	0.0430163
	0.595608	0.00740655		0.59562	0.0120225		0.595667	0.0418506
	0.595941	0.0061921		0.595954	0.0121846		0.596	0.0429867
	0.596274	0.0076643		0.596287	0.0125312		0.596333	0.0414333
	0.596608	0.00614146		0.59662	0.0115841		0.596667	0.0431168
	0.596941	0.00742035		0.596954	0.0127017		0.597	0.0418584
	0.597274	0.00631137		0.597287	0.0119249		0.597333	0.0424517
	0.597608	0.00706397		0.59762	0.0128061		0.597667	0.0427427
	0.597941	0.00678199		0.597954	0.0117425		0.598	0.0415786
	0.598274	0.00652272		0.598287	0.0128225		0.598333	0.0441684
	0.598608	0.00722255		0.59862	0.0114057		0.598667	0.0415755
	0.598941	0.00625514		0.598954	0.0128141		0.599	0.0440916
	0.599274	0.00751306		0.599286	0.011631		0.599333	0.041518
	0.599608	0.00619109		0.599621	0.0127063		0.599667	0.0441032
	0.599941	0.00749714		0.599954	0.0120469		0.6	0.0418043
	0.600274	0.00634799		0.600287	0.0126399		0.600333	0.0432158
	0.600608	0.00714964		0.600621	0.0122396		0.600667	0.0433883
	0.600941	0.00668036		0.600954	0.0126093		0.601	0.0419019
	0.601274	0.00688383		0.601287	0.0127637		0.601333	0.0446329
	0.601608	0.00695962		0.601621	0.012308		0.601667	0.0411015
	0.601941	0.0067017		0.601954	0.0127829		0.602	0.0446788
	0.602274	0.00700639		0.602287	0.0119015		0.602333	0.041347
	0.602608	0.00658811		0.602621	0.012849		0.602667	0.0439438
	0.602941	0.00727648		0.602954	0.0121717		0.603	0.0417974
	0.603274	0.00637325		0.603287	0.0127714		0.603333	0.0433173
	0.603608	0.00713823		0.603621	0.0117399		0.603667	0.0430772
	0.603941	0.00663751		0.603954	0.0131666		0.604	0.0415129
	0.604274	0.00712782		0.604286	0.0116591		0.604333	0.0438802
	0.604608	0.00668802		0.604621	0.0131832		0.604667	0.0413936
	0.604941	0.00703334		0.604954	0.0122644		0.605	0.044339
	0.605274	0.00688382		0.605286	0.0123611		0.605333	0.0421349
	0.605608	0.00690246		0.605621	0.0125491		0.605667	0.0437425
	0.605941	0.00685418		0.605954	0.0115881		0.606	0.0418893
	0.606274	0.00707552		0.606287	0.0133796		0.606333	0.0431044
	0.606608	0.00692971		0.606621	0.0110389		0.606667	0.0429048
	0.606941	0.00691393		0.606954	0.0137592		0.607	0.0431941
	0.607274	0.00704165		0.607287	0.0114869		0.607333	0.0432783
	0.607608	0.00686895		0.607621	0.013643		0.607667	0.0425587
	0.607941	0.00701011		0.607954	0.012182		0.608	0.0434331
	0.608274	0.0067033		0.608287	0.0128251		0.608333	0.042833
	0.608608	0.00746881		0.608621	0.0124866		0.608667	0.0435298
	0.608941	0.00660073		0.608954	0.012209		0.609	0.042885
	0.609274	0.00724008		0.609286	0.013055		0.609333	0.0430719
	0.609608	0.00666095		0.609621	0.0115952		0.609667	0.0436905
	0.609941	0.00747692		0.609954	0.0136517		0.61	0.0428123
	0.610274	0.00671547		0.610286	0.0118276		0.610333	0.0433351
	0.610608	0.00743399		0.610621	0.0135129		0.610667	0.0434126
	0.610941	0.00704237		0.610954	0.0117325		0.611	0.0435553
	0.611274	0.00680405		0.611287	0.0131935		0.611333	0.0435163
	0.611608	0.0075403		0.611621	0.0123126		0.611667	0.0429321
	0.611941	0.00643649		0.611954	0.0127181		0.612	0.0441757
	0.612274	0.00770273		0.612287	0.0127458		0.612333	0.0428195
	0.612608	0.00627404		0.612621	0.0125621		0.612667	0.0439469
	0.612941	0.00796515		0.612954	0.0130458		0.613	0.0430156
	0.613274	0.0064783		0.613287	0.0123309		0.613333	0.0433849
	0.613608	0.0076361		0.613621	0.0129622		0.613667	0.0439158
	0.613941	0.00665006		0.613954	0.0124473		0.614	0.0425203
	0.614274	0.00733561		0.614286	0.0128646		0.614333	0.0445796
	0.614608	0.00730637		0.614621	0.0124858		0.614667	0.0420913
	0.614941	0.00683106		0.614954	0.0131678		0.615	0.0451238
	0.615274	0.00763822		0.615286	0.01275		0.615333	0.0418543
	0.615608	0.00639727		0.615621	0.0130284		0.615667	0.045029
	0.615941	0.00799728		0.615954	0.0126271		0.616	0.0432194
	0.616274	0.00609589		0.616287	0.0130031		0.616333	0.0438508
	0.616608	0.0079005		0.616621	0.0128414		0.616667	0.0444721
	0.616941	0.00647378		0.616954	0.0130085		0.617	0.0426785
	0.617274	0.00723757		0.617287	0.0128327		0.617333	0.0455503
	0.617608	0.00688086		0.617621	0.0129581		0.617667	0.0416807
	0.617941	0.00687072		0.617954	0.0127683		0.618	0.0458858
	0.618274	0.00710718		0.618287	0.0129104		0.618333	0.0417668
	0.618608	0.00683309		0.618621	0.0131838		0.618667	0.0455534
	0.618941	0.00757653		0.618954	0.0124133		0.619	0.0431205
	0.619274	0.00649854		0.619286	0.0133455		0.619333	0.0443353
	0.619608	0.00770306		0.619621	0.0121866		0.619667	0.0440377
	0.619941	0.0064395		0.619954	0.0134488		0.62	0.0431575
	0.620274	0.00759628		0.620286	0.0116133		0.620333	0.0449246
	0.620608	0.00695922		0.620621	0.0133901		0.620667	0.0430339
	0.620941	0.00723854		0.620954	0.0126354		0.621	0.0452604
	0.621274	0.00723809		0.621286	0.0129231		0.621333	0.042272
	0.621608	0.00721256		0.621621	0.013088		0.621667	0.045034
	0.621941	0.00704991		0.621953	0.0134095		0.622	0.0430555
	0.622274	0.00697024		0.622287	0.0137339		0.622333	0.0445658
	0.622608	0.00756085		0.622621	0.0121812		0.622667	0.0438776
	0.622941	0.00703686		0.622954	0.0143552		0.623	0.0438693
	0.623274	0.00736684		0.623287	0.0117076		0.623333	0.0444448
	0.623608	0.00729297		0.623621	0.0136332		0.623667	0.0432379
	0.623941	0.00724613		0.623954	0.0121968		0.624	0.0449606
	0.624274	0.00712966		0.624286	0.0134876		0.624333	0.043736
	0.624608	0.00710211		0.624621	0.0125295		0.624667	0.0447786
	0.624941	0.00728348		0.624954	0.0129776		0.625	0.0436434
	0.625274	0.00730626		0.625286	0.0135659		0.625333	0.0448385
	0.625608	0.00735614		0.625621	0.0125765		0.625667	0.0441455
	0.625941	0.00738475		0.625954	0.014121		0.626	0.0446839
	0.626274	0.0071791		0.626286	0.0123349		0.626333	0.0447449
	0.626608	0.00729289		0.626621	0.013894		0.626667	0.0443838
	0.626941	0.00713749		0.626953	0.0122782		0.627	0.0446179
	0.627274	0.00735012		0.627287	0.0136808		0.627333	0.0448382
	0.627608	0.00753958		0.627621	0.0125807		0.627667	0.0441721
	0.627941	0.00725623		0.627954	0.0135826		0.628	0.0451891
	0.628274	0.0075388		0.628287	0.0129874		0.628333	0.04392
	0.628608	0.00697418		0.628621	0.0130771		0.628667	0.0452492
	0.628941	0.0078638		0.628954	0.0138437		0.629	0.0439241
	0.629274	0.00692661		0.629286	0.0127369		0.629333	0.0448136
	0.629608	0.00797955		0.629621	0.0135684		0.629667	0.0444171
	0.629941	0.00695079		0.629954	0.0127618		0.63	0.0438574
	0.630274	0.00768197		0.630286	0.013498		0.630333	0.0454065
	0.630608	0.00714193		0.630621	0.0128795		0.630667	0.0432474
	0.630941	0.00736668		0.630954	0.0135064		0.631	0.046421
	0.631274	0.0076828		0.631286	0.0130113		0.631333	0.0433692
	0.631608	0.00674617		0.631621	0.0137623		0.631667	0.046072
	0.631941	0.00800651		0.631953	0.0127746		0.632	0.0435188
	0.632274	0.0062087		0.632287	0.0138776		0.632333	0.0451809
	0.632608	0.00814001		0.632621	0.0122816		0.632667	0.0445926
	0.632941	0.00649895		0.632954	0.0138777		0.633	0.0446469
	0.633274	0.00783417		0.633287	0.0126189		0.633333	0.0458098
	0.633608	0.00700337		0.633621	0.0134439		0.633667	0.0433999
	0.633941	0.00759616		0.633954	0.013272		0.634	0.0466177
	0.634274	0.00736228		0.634286	0.0130127		0.634333	0.043129
	0.634608	0.00724118		0.634621	0.0138806		0.634667	0.0463445
	0.634941	0.00780323		0.634954	0.0126149		0.635	0.0438563
	0.635274	0.00710981		0.635286	0.0140639		0.635333	0.0453474
	0.635608	0.0079914		0.635621	0.0121575		0.635667	0.0445911
	0.635941	0.00668812		0.635954	0.0140583		0.636	0.0443112
	0.636274	0.00797518		0.636286	0.0124107		0.636333	0.045511
	0.636608	0.00678827		0.636621	0.0136379		0.636667	0.0438557
	0.636941	0.00795699		0.636953	0.0129605		0.637	0.046139
	0.637274	0.00703469		0.637286	0.0135645		0.637333	0.0437691
	0.637608	0.00766584		0.637621	0.0131663		0.637667	0.0461927
	0.637941	0.00745485		0.637953	0.0131746		0.638	0.0438705
	0.638274	0.00728278		0.638287	0.0139371		0.638333	0.0461243
	0.638608	0.00771929		0.638621	0.0124426		0.638667	0.0447321
	0.638941	0.00714136		0.638954	0.0145051		0.639	0.0451597
	0.639274	0.00791564		0.639286	0.012685		0.639333	0.0453712
	0.639608	0.00730628		0.639621	0.0143301		0.639667	0.0447594
	0.639941	0.00808286		0.639954	0.0124414		0.64	0.0457176
	0.640274	0.00715498		0.640286	0.0140418		0.640333	0.0447113
	0.640608	0.00794161		0.640621	0.0129245		0.640667	0.045614
	0.640941	0.00734348		0.640953	0.0132949		0.641	0.0450507
	0.641274	0.00768886		0.641286	0.0139344		0.641333	0.0456989
	0.641608	0.0075458		0.64162	0.0129494		0.641667	0.0457536
	0.641941	0.00754343		0.641954	0.0140957		0.642	0.045445
	0.642274	0.00758015		0.642286	0.012612		0.642333	0.0455416
	0.642608	0.007392		0.642621	0.0146735		0.642667	0.0449986
	0.642941	0.00745022		0.642953	0.0127729		0.643	0.0453643
	0.643274	0.00766106		0.643286	0.0141072		0.643333	0.0456287
	0.643608	0.0075863		0.64362	0.0130842		0.643667	0.045026
	0.643941	0.00759567		0.643953	0.0137359		0.644	0.0466196
	0.644274	0.00767551		0.644287	0.0136111		0.644333	0.0448063
	0.644608	0.00742841		0.644621	0.0133785		0.644667	0.0465511
	0.644941	0.00794887		0.644954	0.0140506		0.645	0.0452025
	0.645274	0.00717287		0.645286	0.0134066		0.645333	0.0460413
	0.645608	0.00792467		0.645621	0.0139598		0.645667	0.0455219
	0.645941	0.00704057		0.645953	0.0135965		0.646	0.0453526
	0.646274	0.00775933		0.646286	0.0137157		0.646333	0.0461954
	0.646608	0.00708459		0.64662	0.0136844		0.646667	0.0442148
	0.646941	0.0077507		0.646954	0.0137695		0.647	0.0475282
	0.647274	0.00765422		0.647286	0.0134513		0.647333	0.0438646
	0.647608	0.00738115		0.647621	0.0138915		0.647667	0.0476491
	0.647941	0.00816349		0.647953	0.0133516		0.648	0.0441243
	0.648274	0.007027		0.648286	0.0142751		0.648333	0.0469319
	0.648608	0.00826296		0.64862	0.0133059		0.648667	0.0449455
	0.648941	0.00686494		0.648953	0.0143491		0.649	0.0458001
	0.649274	0.00813278		0.649287	0.0134591		0.649333	0.0465463
	0.649608	0.00688539		0.649621	0.0138743		0.649667	0.0443971
	0.649941	0.00785125		0.649954	0.0139283		0.65	0.0474217
	0.650274	0.00760332		0.650286	0.0134787		0.650333	0.0439199
	0.650608	0.00756359		0.650621	0.0142982		0.650667	0.0480871
	0.650941	0.00785601		0.650953	0.0129006		0.651	0.0443487
	0.651274	0.00712432		0.651286	0.0145232		0.651333	0.0474987
	0.651608	0.00804991		0.65162	0.0130225		0.651667	0.0450026
	0.651941	0.0071331		0.651954	0.014492		0.652	0.0462279
	0.652274	0.00838953		0.652286	0.0126233		0.652333	0.0463743
	0.652608	0.00674445		0.652621	0.0145064		0.652667	0.045276
	0.652941	0.00853853		0.652953	0.0130473		0.653	0.0472828
	0.653274	0.0071113		0.653286	0.0140362		0.653333	0.0444606
	0.653608	0.00797107		0.65362	0.0138651		0.653667	0.047798
	0.653941	0.00771473		0.653953	0.0135542		0.654	0.0448093
	0.654274	0.00759024		0.654287	0.014367		0.654333	0.0470781
	0.654608	0.00813741		0.654621	0.0131717		0.654667	0.0460033
	0.654941	0.00718546		0.654954	0.0147609		0.655	0.0461851
	0.655274	0.0085092		0.655286	0.0129715		0.655333	0.046381
	0.655608	0.00696168		0.655621	0.0151008		0.655667	0.0456612
	0.655941	0.00820706		0.655953	0.0128083		0.656	0.0470198
	0.656274	0.00706308		0.656286	0.0150526		0.656333	0.0456408
	0.656608	0.00802892		0.65662	0.0135218		0.656667	0.0464431
	0.656941	0.00771886		0.656954	0.0143759		0.657	0.0458284
	0.657274	0.00782893		0.657286	0.0138302		0.657333	0.0465711
	0.657608	0.00792128		0.657621	0.0136758		0.657667	0.0461713
	0.657941	0.00761496		0.657953	0.0150992		0.658	0.0466815
	0.658274	0.00816334		0.658286	0.0133753		0.658333	0.0463628
	0.658608	0.00732775		0.65862	0.0149166		0.658667	0.0464074
	0.658941	0.0082397		0.658953	0.0134265		0.659	0.046632
	0.659274	0.0073544		0.659287	0.0147309		0.659333	0.0465461
	0.659608	0.0079585		0.659621	0.013698		0.659667	0.045888
	0.659941	0.00759055		0.659954	0.0142874		0.66	0.0473277
	0.660274	0.00803285		0.660286	0.0137292		0.660333	0.0459312
	0.660608	0.00748486		0.660621	0.0144621		0.660667	0.0476859
	0.660941	0.00776122		0.660953	0.0138665		0.661	0.0458895
	0.661274	0.0076896		0.661286	0.0140211		0.661333	0.0478004
	0.661608	0.00784346		0.66162	0.014127		0.661667	0.0464736
	0.661941	0.00758584		0.661954	0.013978		0.662	0.047077
	0.662274	0.00790796		0.662287	0.014425		0.662333	0.0470794
	0.662608	0.00763243		0.662621	0.0138345		0.662667	0.0463955
	0.662941	0.00786955		0.662953	0.0144652		0.663	0.0476644
	0.663274	0.00732857		0.663287	0.0139835		0.663333	0.0451683
	0.663608	0.00797768		0.66362	0.0148267		0.663667	0.0478959
	0.663941	0.00780099		0.663953	0.01351		0.664	0.0453458
	0.664274	0.00756083		0.664287	0.0144768		0.664333	0.0482196
	0.664608	0.00828766		0.664621	0.0134494		0.664667	0.0455552
	0.664941	0.00725464		0.664954	0.0147439		0.665	0.0475411
	0.665274	0.00857052		0.665287	0.0136672		0.665333	0.0472742
[truncated: 65,579 more rows]

## Sheet: Figure 4b
Figure 4b
													Insert of Figure 4b
	0%		2%		4%		6%		9%
	Strain (mm mm-1)	Stress (MPa)	Strain (mm mm-1)	Stress (MPa)	Strain (mm mm-1)	Stress (MPa)	Strain (mm mm-1)	Stress (MPa)	Strain (mm mm-1)	Stress (MPa)			Work of rupture
	0	0	0	0	0	0	0	-0.000944681	0	-0.000837398			Concentration of peptide (% w/v)	Work of rupture (MJ m-3)			mean
	0.000274033	-4.29e-05	0.000286333	-0.000282447	0.000281933	-0.00246628	0.000333333	0.000749186	8e-05	0.000300837			0	0.31	0.41	0.37	0.36	0.0411
	0.000607367	-0.000352616	0.000619667	-0.000186889	0.000615267	-0.000556735	0.000666667	-0.000521624	0.00075	-0.00113093			2	1.2	1.86	0.97	1.34	0.3772
	0.0009407	0.000123933	0.000953	-0.000141318	0.0009486	-0.0015743	0.001	0.000617638	0.00197	0.0017487			4	11.21	11.73	14.76	12.57	1.5654
	0.00127403	-0.000308744	0.00128633	-0.000344576	0.00128193	-0.00102136	0.00133333	0.00025779	0.00483	0.00055007			6	40.38	33.06	40.96	38.13	3.597
	0.00160737	0.00023253	0.00161967	0.000229794	0.00161527	-0.00127485	0.00166667	8.52e-05	0.00696	0.00257607			9	25.6	27.9	33.88	29.13	3.4898
	0.0019407	-5.13e-05	0.001953	-0.000530471	0.0019486	-0.00197303	0.002	0.000560694	0.00867	0.00181233
	0.00227403	-0.000108586	0.00228633	0.000341973	0.00228193	-0.000486587	0.00233333	-0.000368944	0.01032	0.00242039
	0.00260737	-5.61e-05	0.00261967	-0.000573584	0.00261527	-0.00183579	0.00266667	0.001248	0.01201	0.00463221
	0.0029407	-0.000142092	0.002953	0.000258125	0.0029486	-0.000696629	0.003	-0.000667955	0.01365	0.00255198			Modulus
	0.00327403	-0.000124222	0.00328633	-0.000522324	0.00328193	-0.00174945	0.00333333	0.00118265	0.0153	0.00501872			Concentration of peptide (% w/v)	Young's modulus (kPa)			mean
	0.00360737	3.94e-05	0.00361967	-7.38e-06	0.00361527	-0.000755487	0.00366667	-3.63e-05	0.01699	0.00343406			0	12.91	17.31	9.48	13.23	3.2047
	0.0039407	-2.87e-05	0.003953	-0.000172747	0.0039486	-0.0015845	0.004	0.000664349	0.01866	0.00538592			2	19.42	19.69	23.59	20.9	1.9053
	0.00427403	9.45e-05	0.00428633	-0.000239268	0.00428193	-0.00101529	0.00433333	0.0006026	0.02038	0.00472306			4	30.28	25.78	32.44	29.5	2.7743
	0.00460737	-0.000116015	0.00461967	-1.33e-05	0.00461527	-0.00146681	0.00466667	0.000455306	0.02204	0.00651724			6	74.06	65.1	75.34	71.5	4.553
	0.0049407	0.000216554	0.004953	-0.000607434	0.0049486	-0.00131929	0.005	0.0012338	0.02371	0.00597303			9	123.81	103.29	137.4	121.5	14.0208
	0.00527403	-0.000534981	0.00528633	0.000248376	0.00528193	-0.00123565	0.00533333	-0.000141174	0.02535	0.0063216
	0.00560737	0.0002155	0.00561967	-0.000684741	0.00561527	-0.00131468	0.00566667	0.00155557	0.02698	0.00788465
	0.0059407	-0.000107786	0.005953	0.000192324	0.0059486	-0.0011066	0.006	-0.000269694	0.02868	0.00543611
	0.00627403	-2.52e-05	0.00628633	-0.000637838	0.00628193	-0.00131555	0.00633333	0.00188206	0.03035	0.00928153
	0.00660737	0.000582429	0.00661967	0.000109549	0.00661527	-0.000957248	0.00666667	-0.000122085	0.03202	0.00701718
	0.0069407	-0.000306895	0.006953	-0.000481287	0.0069486	-0.00100334	0.007	0.00167333	0.03366	0.00910125
	0.00727403	0.000396937	0.00728633	-0.000106659	0.00728193	-0.00133518	0.00733333	0.000480091	0.03535	0.00833892
	0.00760737	-0.000524227	0.00761967	-6.52e-05	0.00761527	-0.00103881	0.00766667	0.000902612	0.03701	0.00942021
	0.0079407	0.0005352	0.007953	-0.000283129	0.0079486	-0.0012151	0.008	0.00173505	0.03869	0.010339
	0.00827403	0.000145248	0.00828633	1.93e-05	0.00828193	-0.00119717	0.00833333	0.000338972	0.04034	0.00895989
	0.00860737	0.000373447	0.00861967	-0.000433133	0.00861527	-0.000882125	0.00866667	0.00224053	0.04198	0.0124303
	0.0089407	-7.45e-05	0.008953	-0.000108319	0.0089486	-0.00147497	0.009	0.000506647	0.04366	0.00952304
	0.00927403	0.000108143	0.00928633	-0.000283504	0.00928193	-0.000820313	0.00933333	0.00233865	0.04531	0.0109998
	0.00960737	0.000298092	0.00961967	-0.000102451	0.00961527	-0.00158977	0.00966667	0.000519871	0.047	0.0121526
	0.0099407	0.00052544	0.009953	-0.000230221	0.0099486	-0.000413182	0.01	0.00216828	0.04865	0.0109185
	0.010274	0.000518397	0.0102863	-0.000178294	0.0102819	-0.00168083	0.0103333	0.000741628	0.05033	0.0133326
	0.0106074	-0.0003032	0.0106197	-0.000112957	0.0106153	-0.000569648	0.0106667	0.00164502	0.05198	0.0116345
	0.0109407	0.000571696	0.010953	0.000138269	0.0109486	-0.00145216	0.011	0.00145842	0.05366	0.0138432
	0.011274	-0.00054901	0.0112863	-0.000196318	0.0112819	-0.000952492	0.0113333	0.00122866	0.05537	0.0127016
	0.0116074	8.19e-05	0.0116197	-3.87e-05	0.0116153	-0.000890267	0.0116667	0.00196952	0.05716	0.014551
	0.0119407	-0.000186738	0.011953	-0.0003795	0.0119486	-0.00157136	0.012	0.00131345	0.05882	0.0142037
	0.012274	9.28e-05	0.0122863	7.74e-05	0.0122819	-0.000487761	0.0123333	0.00204836	0.06048	0.015525
	0.0126074	7.47e-05	0.0126197	-0.000291886	0.0126153	-0.00200876	0.0126667	0.00123459	0.06213	0.0146568
	0.0129407	-0.000130243	0.012953	-4.02e-05	0.0129486	2.76e-05	0.013	0.00215747	0.06375	0.0147945
	0.013274	0.000842032	0.0132863	-0.000177333	0.0132819	-0.00209852	0.0133333	0.00160409	0.06541	0.0170004
	0.0136074	-0.000173771	0.0136197	-0.000418883	0.0136153	-0.000134541	0.0136667	0.00200577	0.06707	0.0149043
	0.0139407	0.00070135	0.013953	0.000274376	0.0139486	-0.00174039	0.014	0.00192876	0.06867	0.0176808
	0.014274	-0.000341734	0.0142863	-0.000451975	0.0142819	-0.000885236	0.0143333	0.00185386	0.07033	0.015353
	0.0146074	0.000368421	0.0146197	0.000255159	0.0146153	-0.00118624	0.0146667	0.00223011	0.07202	0.0192354
	0.0149407	-0.000134125	0.014953	-0.000401522	0.0149486	-0.00142469	0.015	0.00213798	0.07373	0.0174416
	0.015274	0.000250207	0.0152863	0.000222477	0.0152819	-0.000256602	0.0153333	0.00196802	0.07542	0.0178654
	0.0156074	6.29e-05	0.0156197	-0.00035399	0.0156153	-0.00195377	0.0156667	0.00220205	0.07708	0.0192473
	0.0159407	6.05e-06	0.015953	0.000167341	0.0159486	-0.000164407	0.016	0.00189149	0.07871	0.0175575
	0.016274	0.000526315	0.0162863	-9.12e-05	0.0162819	-0.00193103	0.0163333	0.00239379	0.08037	0.0203923
	0.0166074	-0.000177917	0.0166197	-0.00030799	0.0166153	-0.000251394	0.0166667	0.00195979	0.08205	0.0183685
	0.0169407	0.000579932	0.016953	0.000314074	0.0169486	-0.00193415	0.017	0.00255115	0.08371	0.0196448
	0.017274	-7.99e-05	0.0172863	-0.000311184	0.0172819	-0.000676989	0.0173333	0.00222082	0.08536	0.0199659
	0.0176074	0.000242302	0.0176197	0.000492371	0.0176153	-0.00119159	0.0176667	0.00207214	0.08696	0.0198009
	0.0179407	0.000117555	0.017953	-0.000663197	0.0179486	-0.00126417	0.018	0.00276593	0.08869	0.0213165
	0.018274	-5.82e-05	0.0182863	0.000461245	0.0182819	-0.000599891	0.0183333	0.00193267	0.09034	0.0202732
	0.0186074	-2.3e-05	0.0186197	-0.000693592	0.0186153	-0.00167061	0.0186667	0.00318821	0.09214	0.0229941
	0.0189407	-8.25e-05	0.018953	0.000398609	0.0189486	-0.000109311	0.019	0.00164991	0.09383	0.0204656
	0.019274	0.00018081	0.0192863	-0.000379252	0.0192819	-0.00162167	0.0193333	0.00323801	0.09549	0.0230409
	0.0196074	0.000183297	0.0196197	0.000257916	0.0196153	-0.000320732	0.0196667	0.0016857	0.09715	0.0217259
	0.0199407	1.7e-05	0.019953	-5.4e-05	0.0199486	-0.00109975	0.02	0.00318587	0.09879	0.0228542
	0.020274	0.000283021	0.0202863	-7.95e-05	0.0202819	-0.000693827	0.0203333	0.00247919	0.10046	0.0227965
	0.0206074	-0.000120293	0.0206197	0.000322711	0.0206153	-0.00104665	0.0206667	0.00264287	0.10214	0.0232256
	0.0209407	0.000172598	0.020953	-0.000475966	0.0209486	-0.000889198	0.021	0.00329761	0.10378	0.0241725
	0.021274	0.00011186	0.0212863	0.000642839	0.0212819	-0.000768785	0.0213333	0.00225128	0.10538	0.0227067
	0.0216074	9.24e-05	0.0216197	-0.000608493	0.0216153	-0.00112383	0.0216667	0.00373452	0.10705	0.0258882
	0.0219407	0.000239683	0.021953	0.0003577	0.0219486	-0.000548164	0.022	0.00199616	0.10875	0.0230283
	0.022274	-4.99e-05	0.0222863	-0.000432988	0.0222819	-0.000975864	0.0223333	0.00400885	0.11042	0.0264545
	0.0226074	0.000485767	0.0226197	0.000136857	0.0226153	-0.000665663	0.0226667	0.00222376	0.11207	0.0240647
	0.0229407	-0.000230175	0.022953	-2.56e-05	0.0229486	-0.00074586	0.023	0.00394617	0.1137	0.0262942
	0.023274	0.000543341	0.0232863	-6.17e-05	0.0232819	-0.000881927	0.0233333	0.00274558	0.11533	0.0261513
	0.0236074	-0.000166955	0.0236197	0.000121937	0.0236153	-0.000621645	0.0236667	0.00353056	0.117	0.0254065
	0.0239407	0.000369371	0.023953	-0.000182212	0.0239486	-0.00105937	0.024	0.0034816	0.11869	0.0274215
	0.024274	0.000107311	0.0242863	0.000206373	0.0242819	-0.000763594	0.0243333	0.00286813	0.12042	0.0253081
	0.0246074	0.000141502	0.0246197	-0.000248632	0.0246153	-0.000994858	0.0246667	0.00396568	0.12205	0.0279752
	0.0249407	0.000472232	0.024953	0.000301471	0.0249486	-0.000974682	0.025	0.00271516	0.12366	0.0265263
	0.025274	-0.000181875	0.0252863	-0.000229192	0.0252819	-0.00060215	0.0253333	0.00416678	0.12535	0.0279874
	0.0256074	0.000688662	0.0256197	0.000288092	0.0256153	-0.00131658	0.0256667	0.00287187	0.12708	0.0285466
	0.0259407	-0.000451929	0.025953	-0.000182568	0.0259486	-0.000363764	0.026	0.00444236	0.12884	0.0272818
	0.026274	0.00072943	0.0262863	0.00037431	0.0262819	-0.00163653	0.0263333	0.00311612	0.13049	0.0300667
	0.0266074	-0.000237111	0.0266197	-0.000220431	0.0266153	-0.000326667	0.0266667	0.00407827	0.13217	0.0272304
	0.0269407	0.000661437	0.026953	0.000276384	0.0269486	-0.00118572	0.027	0.0035355	0.13378	0.030652
	0.027274	6.97e-05	0.0272863	-3.17e-05	0.0272819	-0.000778905	0.0273333	0.00351916	0.13544	0.0286168
	0.0276074	0.00025447	0.0276197	0.000269007	0.0276153	-0.00088753	0.0276667	0.00412597	0.13711	0.0291612
	0.0279407	0.000327981	0.027953	7.56e-06	0.0279486	-0.00119435	0.028	0.00332897	0.13877	0.0306233
	0.028274	-0.000187304	0.0282863	0.000211716	0.0282819	-0.000373939	0.0283333	0.00458812	0.14034	0.0297168
	0.0286074	0.000789869	0.0286197	0.000175478	0.0286153	-0.00175808	0.0286667	0.00330268	0.14201	0.0317008
	0.0289407	-0.00041895	0.028953	4.39e-05	0.0289486	-5.05e-05	0.029	0.00457795	0.14367	0.0298563
	0.029274	0.000957035	0.0292863	0.000387514	0.0292819	-0.00175922	0.0293333	0.0034406	0.14534	0.0328393
	0.0296074	-0.000496446	0.0296197	-0.000163535	0.0296153	-0.000258353	0.0296667	0.00426983	0.14705	0.0299632
	0.0299407	0.000641298	0.029953	0.000539235	0.0299486	-0.00130716	0.03	0.0039666	0.14866	0.0332769
	0.030274	-9.94e-05	0.0302863	-0.00035001	0.0302819	-0.000307227	0.0303333	0.00399638	0.15034	0.0310685
	0.0306074	0.000255213	0.0306197	0.000742686	0.0306153	-0.000832029	0.0306667	0.00427178	0.15201	0.0330524
	0.0309407	0.000311755	0.030953	-0.000207716	0.0309486	-0.000918527	0.031	0.00402529	0.1537	0.032807
	0.031274	-0.000155928	0.0312863	0.000549033	0.0312819	-0.000266272	0.0313333	0.00448081	0.1554	0.0323481
	0.0316074	0.000596893	0.0316197	-9.71e-05	0.0316153	-0.00164129	0.0316667	0.00417496	0.15706	0.0345707
	0.0319407	-0.000302229	0.031953	0.000390035	0.0319486	0.000303971	0.032	0.00412361	0.15866	0.0319307
	0.032274	0.000664872	0.0322863	0.000144223	0.0322819	-0.00158041	0.0323333	0.00444782	0.16033	0.0348539
	0.0326074	-0.000167194	0.0326197	3.04e-05	0.0326153	0.000461884	0.0326667	0.0038692	0.16204	0.0328268
	0.0329407	0.000478377	0.032953	0.00048156	0.0329486	-0.00124148	0.033	0.00457377	0.16382	0.0344794
	0.033274	-8.61e-06	0.0332863	-0.000227941	0.0332819	-8.83e-05	0.0333333	0.00427404	0.16548	0.0355361
	0.0336074	0.000246111	0.0336197	0.000703805	0.0336153	-0.000759275	0.0336667	0.00428862	0.16714	0.0336763
	0.0339407	0.000212955	0.033953	-0.000471382	0.0339486	-0.00059972	0.034	0.0044308	0.16879	0.0374203
	0.034274	4.06e-05	0.0342863	0.000667753	0.0342819	-0.000573585	0.0343333	0.00413953	0.17041	0.03398
	0.0346074	0.000390463	0.0346197	-6.09e-05	0.0346153	-0.00125477	0.0346667	0.00475066	0.17207	0.0366709
	0.0349407	6.16e-06	0.034953	0.000281581	0.0349486	-3.39e-05	0.035	0.00405632	0.17373	0.0358194
	0.035274	0.000362367	0.0352863	0.000199454	0.0352819	-0.00131958	0.0353333	0.0053617	0.17536	0.0362865
	0.0356074	0.000108498	0.0356197	0.000210179	0.0356153	4.71e-05	0.0356667	0.00414046	0.17701	0.037138
	0.0359407	0.000263933	0.035953	0.000338224	0.0359486	-0.00103412	0.036	0.00490006	0.17867	0.0355166
	0.036274	0.000272654	0.0362863	-0.000233175	0.0362819	-0.000352353	0.0363333	0.00454223	0.18032	0.0385411
	0.0366074	0.000223377	0.0366197	0.000571691	0.0366153	-0.000574879	0.0366667	0.00471352	0.18205	0.0364065
	0.0369407	0.000253077	0.036953	-0.000385825	0.0369486	-0.00058072	0.037	0.00483639	0.18375	0.0391985
	0.037274	0.000300086	0.0372863	0.000689522	0.0372819	-0.000475287	0.0373333	0.00428176	0.18534	0.0358397
	0.0376074	0.000175415	0.0376197	-0.000242631	0.0376153	-0.000709387	0.0376667	0.00553496	0.187	0.0394862
	0.0379407	0.000483164	0.037953	0.000554109	0.0379486	-0.000694516	0.038	0.00421384	0.18872	0.0372305
	0.038274	-3.46e-05	0.0382863	-9.47e-05	0.0382819	-0.000670197	0.0383333	0.00585001	0.19043	0.0387616
	0.0386074	0.000633092	0.0386197	0.000398665	0.0386153	-0.000876257	0.0386667	0.00427621	0.19214	0.0391791
	0.0389407	4.33e-05	0.038953	0.00026739	0.0389486	-0.000185131	0.039	0.00560176	0.19375	0.0382873
	0.039274	0.000402123	0.0392863	-2.75e-05	0.0392819	-0.00104878	0.0393333	0.00453105	0.1954	0.0405011
	0.0396074	0.000210409	0.0396197	0.000684957	0.0396153	-0.000393183	0.0396667	0.00551023	0.19708	0.0382579
	0.0399407	0.000198095	0.039953	-9.33e-05	0.0399486	-0.000771491	0.04	0.00511813	0.19882	0.0415266
	0.040274	0.000511497	0.0402863	0.000743532	0.0402819	-0.000505035	0.0403333	0.0049936	0.2005	0.0395026
	0.0406074	-1.36e-05	0.0406197	3.21e-05	0.0406153	-0.000671703	0.0406667	0.00549561	0.20215	0.0404463
	0.0409407	0.000755964	0.040953	0.00058939	0.0409486	-0.000885796	0.041	0.00452724	0.20382	0.0416476
	0.041274	-1.24e-05	0.0412863	6.43e-05	0.0412819	-5.3e-05	0.0413333	0.00629896	0.20545	0.0392637
	0.0416074	0.000842014	0.0416197	0.000433517	0.0416153	-0.00110227	0.0416667	0.00435727	0.20712	0.0430114
	0.0419407	-0.000117845	0.041953	0.000191544	0.0419486	-6.25e-05	0.042	0.0063695	0.20878	0.0397915
	0.042274	0.00059686	0.0422863	0.000400072	0.0422819	-0.00110108	0.0423333	0.00446651	0.21046	0.0430878
	0.0426074	0.000199844	0.0426197	0.0003266	0.0426153	0.000149765	0.0426667	0.0062804	0.21203	0.0411663
	0.0429407	0.0004619	0.042953	0.000535304	0.0429486	-0.000872327	0.043	0.00479114	0.21368	0.0425972
	0.043274	0.000606127	0.0432863	0.000173377	0.0432819	-0.000252297	0.0433333	0.00594034	0.21534	0.042415
	0.0436074	8.08e-05	0.0436197	0.000288543	0.0436153	-0.000485779	0.0436667	0.00597999	0.21701	0.0426613
	0.0439407	0.000738257	0.043953	0.000386894	0.0439486	-0.00098136	0.044	0.00516225	0.2187	0.0441341
	0.044274	-0.000203894	0.0442863	0.000340944	0.0442819	3.42e-05	0.0443333	0.00617268	0.22034	0.0410782
	0.0446074	0.00090289	0.0446197	0.000514652	0.0446153	-0.00132768	0.0446667	0.0048966	0.22198	0.0453788
	0.0449407	-7.46e-05	0.044953	0.000121404	0.0449486	0.000323	0.045	0.00696593	0.22366	0.0423705
	0.045274	0.000732978	0.0452863	0.000587231	0.0452819	-0.00139504	0.0453333	0.00524446	0.22533	0.0456527
	0.0456074	8.71e-05	0.0456197	0.000138397	0.0456153	0.000465797	0.0456667	0.00657435	0.22703	0.0437441
	0.0459407	0.000323762	0.045953	0.000796806	0.0459486	-0.00109355	0.046	0.00535685	0.22866	0.0450609
	0.046274	0.000426007	0.0462863	-9.23e-06	0.0462819	0.00012556	0.0463333	0.00615556	0.23032	0.044835
	0.0466074	0.000103421	0.0466197	0.000612608	0.0466153	-0.000620388	0.0466667	0.00572994	0.232	0.0446825
	0.0469407	0.000721682	0.046953	-5.39e-05	0.0469486	-0.000546344	0.047	0.00612606	0.23368	0.0464185
	0.047274	-0.000223182	0.0472863	0.000520586	0.0472819	0.000308487	0.0473333	0.00594529	0.23546	0.0445737
	0.0476074	0.000904236	0.0476197	0.00040366	0.0476153	-0.000950519	0.0476667	0.00581121	0.23717	0.0471231
	0.0479407	-0.000149714	0.047953	5.86e-05	0.0479486	0.000771709	0.048	0.00635489	0.23883	0.0447322
	0.048274	0.000747562	0.0482863	0.000723042	0.0482819	-0.00141239	0.0483333	0.00548702	0.24045	0.0470396
	0.0486074	9.49e-05	0.0486197	-0.000296094	0.0486153	0.000655893	0.0486667	0.00643926	0.24214	0.0468007
	0.0489407	0.000392126	0.048953	0.000876224	0.0489486	-0.00116534	0.049	0.00571593	0.24383	0.0462745
	0.049274	0.000363519	0.0492863	-0.000180547	0.0492819	0.000141183	0.0493333	0.00649024	0.24547	0.0482324
	0.0496074	0.000121212	0.0496197	0.000991009	0.0496153	-0.000522925	0.0496667	0.00598087	0.24708	0.0461284
	0.0499407	0.00069375	0.049953	-0.000191471	0.0499486	-0.000488727	0.05	0.00643851	0.24869	0.0493013
	0.050274	-3.75e-06	0.0502863	0.000586951	0.0502819	8.78e-05	0.0503333	0.00578801	0.25031	0.0462682
	0.0506074	0.000600381	0.0506197	0.000279663	0.0506153	-0.00106213	0.0506667	0.00638671	0.25199	0.0495808
	0.0509407	4.88e-05	0.050953	0.000349303	0.0509486	0.00060958	0.051	0.00607567	0.25371	0.0476478
	0.051274	0.000549447	0.0512863	0.000375697	0.0512819	-0.00111824	0.0513333	0.00620734	0.2554	0.0475963
	0.0516074	0.000335532	0.0516197	5.57e-05	0.0516153	0.000401545	0.0516667	0.00651362	0.25698	0.0498295
	0.0519407	0.000438333	0.051953	0.000487324	0.0519486	-0.000742138	0.052	0.006359	0.25866	0.0469695
	0.052274	0.000378339	0.0522863	-6.04e-05	0.0522819	-1.53e-05	0.0523333	0.00671254	0.26036	0.0506842
	0.0526074	0.000310787	0.0526197	0.000712098	0.0526153	-0.000419153	0.0526667	0.00608755	0.26204	0.0479028
	0.0529407	0.000323421	0.052953	1.86e-05	0.0529486	-0.000426944	0.053	0.00685346	0.26375	0.0502794
	0.053274	0.00048027	0.0532863	0.000720294	0.0532819	-3.06e-05	0.0533333	0.00611382	0.26538	0.0496825
	0.0536074	0.000360003	0.0536197	4.8e-05	0.0536153	-0.000875501	0.0536667	0.00694299	0.26703	0.0513611
	0.0539407	0.000505669	0.053953	0.00079205	0.0539486	5.94e-05	0.054	0.00634643	0.26871	0.0498648
	0.054274	0.000323831	0.0542863	0.000144196	0.0542819	-0.000437069	0.0543333	0.00693841	0.27044	0.050494
	0.0546074	0.000526078	0.0546197	0.000420316	0.0546153	-0.000161076	0.0546667	0.0063841	0.27217	0.0520728
	0.0549407	0.000410696	0.054953	0.000468544	0.0549486	-0.000258955	0.055	0.00701687	0.27381	0.0499168
	0.055274	0.00043721	0.0552863	0.000200203	0.0552819	-0.000414458	0.0553333	0.00661941	0.27548	0.0529653
	0.0556074	0.000493901	0.0556197	0.000681526	0.0556153	-0.000195778	0.0556667	0.00707297	0.27716	0.0512179
	0.0559407	0.000262743	0.055953	0.000189459	0.0559486	-0.0004128	0.056	0.00717855	0.27883	0.0524078
	0.056274	0.000667754	0.0562863	0.000854387	0.0562819	-0.000251599	0.0563333	0.0066122	0.28051	0.0518659
	0.0566074	0.000153468	0.0566197	0.000233088	0.0566153	-9.41e-05	0.0566667	0.00757428	0.28213	0.0514277
	0.0569407	0.00070215	0.056953	0.000733682	0.0569486	-0.000582311	0.057	0.00662537	0.28371	0.053801
	0.057274	0.000133425	0.0572863	0.000287657	0.0572819	0.000146104	0.0573333	0.00784226	0.28537	0.0508157
	0.0576074	0.000645932	0.0576197	0.000494615	0.0576153	-0.00082498	0.0576667	0.00663855	0.28703	0.0542959
	0.0579407	0.000295988	0.057953	0.000514997	0.0579486	0.000440513	0.058	0.00755682	0.28872	0.0520692
	0.058274	0.000488849	0.0582863	0.000554069	0.0582819	-0.000729288	0.0583333	0.00668101	0.29041	0.0541727
	0.0586074	0.000591089	0.0586197	0.000499753	0.0586153	0.000356097	0.0586667	0.00740841	0.29204	0.0542097
	0.0589407	0.000153807	0.058953	0.000492124	0.0589486	-0.000727822	0.059	0.00688575	0.29364	0.0524993
	0.059274	0.000759189	0.0592863	0.000596654	0.0592819	-2.89e-05	0.0593333	0.00726883	0.29533	0.0558677
	0.0596074	-7.44e-05	0.0596197	0.000568792	0.0596153	-0.00025432	0.0596667	0.00737032	0.29701	0.0532618
	0.0599407	0.000903524	0.059953	0.000621971	0.0599486	-0.000474109	0.06	0.00667123	0.29869	0.0558366
	0.060274	-0.000147689	0.0602863	0.00029471	0.0602819	0.000449196	0.0603333	0.00793671	0.30035	0.0539945
	0.0606074	0.000820754	0.0606197	0.000783022	0.0606153	-0.00106067	0.0606667	0.00670251	0.30197	0.0566339
	0.0609407	-6.32e-05	0.060953	0.000232484	0.0609486	0.000549791	0.061	0.00810423	0.30371	0.0542259
	0.061274	0.000769467	0.0612863	0.000983294	0.0612819	-0.0010459	0.0613333	0.00661866	0.30535	0.0564201
	0.0616074	0.000281847	0.0616197	0.000199843	0.0616153	0.000629279	0.0616667	0.00817709	0.30712	0.055813
	0.0619407	0.000289521	0.061953	0.000855847	0.0619486	-0.000772364	0.062	0.00676517	0.30881	0.0556368
	0.062274	0.000550137	0.0622863	0.00014529	0.0622819	0.000428796	0.0623333	0.00772791	0.31047	0.0576074
	0.0626074	-1.9e-05	0.0626197	0.000623535	0.0626153	-0.000135248	0.0626667	0.00722839	0.3121	0.054237
	0.0629407	0.000774471	0.062953	0.000397062	0.0629486	-0.000483182	0.063	0.00704973	0.31381	0.0587405
	0.063274	-0.000230389	0.0632863	0.000339328	0.0632819	0.000514267	0.0633333	0.0079569	0.3155	0.0559925
	0.0636074	0.000931975	0.0636197	0.000794622	0.0636153	-0.00082966	0.0636667	0.00673505	0.31713	0.0578538
	0.0639407	-5.32e-05	0.063953	8.76e-05	0.0639486	0.000837658	0.064	0.00834448	0.31869	0.0577186
	0.064274	0.000656339	0.0642863	0.000882771	0.0642819	-0.000785672	0.0643333	0.00686835	0.32041	0.0567275
	0.0646074	0.000221806	0.0646197	-4.07e-05	0.0646153	0.000760753	0.0646667	0.00849015	0.32209	0.0595155
	0.0649407	0.000453893	0.064953	0.000911515	0.0649486	-0.0005112	0.065	0.00688171	0.32377	0.0561078
	0.065274	0.000532667	0.0652863	-4.07e-05	0.0652819	0.000532667	0.0653333	0.00840253	0.32547	0.0611728
	0.0656074	0.000228357	0.0656197	0.000763205	0.0656153	6.98e-05	0.0656667	0.00755943	0.32713	0.0571421
	0.0659407	0.000630717	0.065953	0.000412291	0.0659486	-0.000281036	0.066	0.00781809	0.32869	0.0593734
	0.066274	0.000238656	0.0662863	0.000493963	0.0662819	0.000438166	0.0663333	0.00800431	0.33033	0.059389
	0.0666074	0.000831746	0.0666197	0.000787451	0.0666153	-0.000651636	0.0666667	0.00745986	0.33203	0.0583639
	0.0669407	0.0002134	0.066953	0.000186725	0.0669486	0.00053738	0.067	0.00807061	0.33373	0.0611094
	0.067274	0.000716638	0.0672863	0.00109245	0.0672819	-0.000531726	0.0673333	0.0072556	0.33542	0.0576474
	0.0676074	0.000448674	0.0676197	3.3e-05	0.0676153	0.000547422	0.0676667	0.00834597	0.33704	0.062051
	0.0679407	0.000492043	0.067953	0.0012282	0.0679486	-0.000217484	0.068	0.007501	0.33868	0.0581473
	0.068274	0.000663893	0.0682863	-5.34e-05	0.0682819	0.000163164	0.0683333	0.00837619	0.34037	0.0627867
	0.0686074	0.0004351	0.0686197	0.000996375	0.0686153	8.94e-05	0.0686667	0.00775124	0.34206	0.0594507
	0.0689407	0.000828475	0.068953	0.000293975	0.0689486	-0.000139942	0.069	0.00822675	0.34377	0.0619445
	0.069274	0.000542305	0.0692863	0.000919941	0.0692819	0.000118599	0.0693333	0.00783799	0.34545	0.0615006
	0.0696074	0.000705471	0.0696197	0.000526968	0.0696153	-0.000210044	0.0696667	0.0083434	0.34708	0.0598374
	0.0699407	0.000574488	0.069953	0.000503529	0.0699486	2.53e-05	0.07	0.00815704	0.34877	0.0625259
	0.070274	0.000735217	0.0702863	0.000807472	0.0702819	-8.17e-05	0.0703333	0.00823246	0.35046	0.060606
	0.0706074	0.000460132	0.0706197	0.000278688	0.0706153	-8.95e-05	0.0706667	0.00830564	0.35215	0.0629941
	0.0709407	0.000814725	0.070953	0.00099855	0.0709486	0.000173307	0.071	0.0079687	0.35376	0.0610659
	0.071274	0.000429809	0.0712863	4.73e-06	0.0712819	-0.000463595	0.0713333	0.00858662	0.35542	0.0632786
	0.0716074	0.000756546	0.0716197	0.00121823	0.0716153	0.000405285	0.0716667	0.00804662	0.35707	0.0624546
	0.0719407	0.000322876	0.071953	0	0.0719486	-0.000290415	0.072	0.00821106	0.35872	0.0626595
	0.072274	0.00064723	0.0722863	0.00105814	0.0722819	0.000317801	0.0723333	0.00838473	0.36045	0.0640554
	0.0726074	0.00044439	0.0726197	0.000449574	0.0726153	-3.71e-05	0.0726667	0.00864067	0.36214	0.0614809
	0.0729407	0.00066807	0.072953	0.000923096	0.0729486	-0.000282882	0.073	0.00842876	0.36379	0.0655432
	0.073274	0.000419111	0.0732863	0.000702402	0.0732819	0.000462509	0.0733333	0.0084565	0.36542	0.0614032
	0.0736074	0.000591795	0.0736197	0.000603148	0.0736153	-0.000683242	0.0736667	0.00808677	0.36709	0.0660241
	0.0739407	0.000464121	0.073953	0.000816556	0.0739486	0.000868964	0.074	0.00890277	0.36878	0.0632829
	0.074274	0.000292884	0.0742863	0.000521368	0.0742819	-0.000628973	0.0743333	0.00829065	0.37044	0.0636939
	0.0746074	0.000683181	0.0746197	0.000889761	0.0746153	0.000769852	0.0746667	0.00896546	0.37209	0.0655071
	0.0749407	0.000171488	0.074953	0.000697169	0.0749486	-0.000238455	0.075	0.00822718	0.37369	0.0635099
	0.075274	0.00100621	0.0752863	0.000985195	0.0752819	0.000105578	0.0753333	0.00882002	0.37535	0.0674331
	0.0756074	0.000148544	0.0756197	0.000607435	0.0756153	0.00058086	0.0756667	0.00858702	0.37705	0.0631689
	0.0759407	0.0010222	0.075953	0.00111398	0.0759486	-0.000526262	0.076	0.00814326	0.37878	0.0675826
	0.076274	0.000279334	0.0762863	0.000416288	0.0762819	0.00114287	0.0763333	0.00923815	0.38048	0.0648339
	0.0766074	0.000840825	0.0766197	0.000984833	0.0766153	-0.000861333	0.0766667	0.00799024	0.38207	0.066654
	0.0769407	0.000553886	0.076953	0.000549587	0.0769486	0.00124149	0.077	0.00958301	0.38372	0.0661973
	0.077274	0.000470692	0.0772863	0.00100287	0.0772819	-0.000585678	0.0773333	0.00767657	0.38545	0.0659271
	0.0776074	0.000876246	0.0776197	0.000630752	0.0776153	0.00111294	0.0776667	0.0094399	0.38714	0.0670376
	0.0779407	0.00017325	0.077953	0.000829109	0.0779486	-7.84e-05	0.078	0.00816986	0.38881	0.0664408
	0.078274	0.00116178	0.0782863	0.000876939	0.0782819	0.000205864	0.0783333	0.00893411	0.39048	0.067606
	0.0786074	9.89e-05	0.0786197	0.000656718	0.0786153	0.000464807	0.0786667	0.00882671	0.39212	0.066486
	0.0789407	0.00110341	0.078953	0.000959993	0.0789486	-0.000384516	0.079	0.00835881	0.39376	0.0690006
	0.079274	0.000227431	0.0792863	0.000460304	0.0792819	0.00132267	0.0793333	0.00953028	0.39546	0.0667627
	0.0796074	0.00104625	0.0796197	0.00123209	0.0796153	-0.000673319	0.0796667	0.00802399	0.39715	0.0684604
	0.0799407	0.000497571	0.079953	0.000217588	0.0799486	0.00144916	0.08	0.00981881	0.3988	0.0687611
	0.080274	0.000535022	0.0802863	0.00133771	0.0802819	-0.000824982	0.0803333	0.00800826	0.40043	0.0664578
	0.0806074	0.000851668	0.0806197	0.00024315	0.0806153	0.00124964	0.0806667	0.00965012	0.40209	0.0704883
	0.0809407	0.000245799	0.080953	0.00104921	0.0809486	-6.88e-05	0.081	0.0085606	0.40383	0.0662844
	0.081274	0.00108262	0.0812863	0.000577241	0.0812819	0.000585886	0.0813333	0.00944901	0.40549	0.0706706
	0.0816074	5.41e-05	0.0816197	0.000749213	0.0816153	0.000308767	0.0816667	0.00917115	0.40716	0.0678335
	0.0819407	0.00109746	0.081953	0.00107882	0.0819486	9.64e-05	0.082	0.00904276	0.40875	0.0702008
	0.082274	-4.25e-05	0.0822863	0.0004011	0.0822819	0.000834381	0.0823333	0.009741	0.41033	0.0702681
	0.0826074	0.00106978	0.0826197	0.00114317	0.0826153	-0.00035039	0.0826667	0.00843789	0.412	0.067688
	0.0829407	0.000511846	0.082953	0.000273935	0.0829486	0.0010318	0.083	0.0102102	0.41368	0.0722203
	0.083274	0.000834425	0.0832863	0.00122194	0.0832819	-0.000512121	0.0833333	0.00830018	0.4154	0.0680121
	0.0836074	0.000620528	0.0836197	0.000420718	0.0836153	0.00078024	0.0836667	0.0104793	0.41706	0.0721164
	0.0839407	0.000762671	0.083953	0.00107603	0.0839486	3.15e-05	0.084	0.00855207	0.41868	0.0696422
	0.084274	0.000840358	0.0842863	0.000641032	0.0842819	0.000652572	0.0843333	0.0101097	0.42034	0.070763
	0.0846074	0.000513925	0.0846197	0.000939513	0.0846153	0.000500919	0.0846667	0.00933737	0.42202	0.0712436
	0.0849407	0.00104883	0.084953	0.000877574	0.0849486	0.000232782	0.085	0.00940718	0.42369	0.0710417
	0.085274	0.000589181	0.0852863	0.000507553	0.0852819	0.000611733	0.0853333	0.00968949	0.42532	0.0722703
	0.0856074	0.000816835	0.0856197	0.000911641	0.0856153	-7.7e-05	0.0856667	0.00886782	0.42701	0.07055
	0.0859407	0.000475771	0.085953	0.000475924	0.0859486	0.000687142	0.086	0.0103008	0.42868	0.0733273
	0.086274	0.000795351	0.0862863	0.00108953	0.0862819	0.000112584	0.0863333	0.00857048	0.43036	0.0706923
	0.0866074	0.000602841	0.0866197	0.000565706	0.0866153	0.000290436	0.0866667	0.0101823	0.43205	0.0739194
	0.0869407	0.000666435	0.086953	0.00123886	0.0869486	0.000393296	0.087	0.00886021	0.43374	0.0719473
	0.087274	0.000563083	0.0872863	0.000575647	0.0872819	0.000136411	0.0873333	0.0100729	0.43536	0.0733667
	0.0876074	0.000618934	0.0876197	0.00100289	0.0876153	0.000603161	0.0876667	0.00908317	0.43699	0.0740653
	0.0879407	0.000537524	0.087953	0.0008528	0.0879486	0.000371898	0.088	0.00953968	0.43868	0.0711308
	0.088274	0.000746286	0.0882863	0.000941088	0.0882819	0.000358161	0.0883333	0.00959123	0.44039	0.0755639
	0.0886074	0.000611727	0.0886197	0.00100061	0.0886153	0.000785819	0.0886667	0.00945055	0.44208	0.0718812
	0.0889407	0.000658586	0.088953	0.000800735	0.0889486	3.96e-05	0.089	0.00980795	0.44375	0.0757245
	0.089274	0.000599133	0.0892863	0.00106851	0.0892819	0.00104774	0.0893333	0.00956527	0.44536	0.0725696
	0.0896074	0.000655097	0.0896197	0.000605726	0.0896153	-0.000299163	0.0896667	0.00989742	0.447	0.0748479
	0.0899407	0.000699417	0.089953	0.00118778	0.0899486	0.00123467	0.09	0.0097126	0.44867	0.0758059
	0.090274	0.000538677	0.0902863	0.000582046	0.0902819	-0.000105068	0.0903333	0.00972948	0.45046	0.0728375
	0.0906074	0.000824492	0.0906197	0.000967165	0.0906153	0.000763467	0.0906667	0.00966748	0.45213	0.0786315
	0.0909407	0.000461077	0.090953	0.000675457	0.0909486	0.000555418	0.091	0.00986775	0.45378	0.0723778
	0.091274	0.000837988	0.0912863	0.0010817	0.0912819	0.000287715	0.0913333	0.0095155	0.45538	0.0777583
	0.0916074	0.000467857	0.0916197	0.000748113	0.0916153	0.00119091	0.0916667	0.00990629	0.45704	0.0742222
	0.0919407	0.0008255	0.091953	0.000907324	0.0919486	-0.000377236	0.092	0.00955849	0.45871	0.076604
	0.092274	0.000568273	0.0922863	0.000861016	0.0922819	0.00141606	0.0923333	0.0101936	0.46034	0.076005
	0.0926074	0.00077007	0.0926197	0.000907877	0.0926153	-0.000570173	0.0926667	0.00929929	0.462	0.0745699
	0.0929407	0.000861388	0.092953	0.00084386	0.0929486	0.00155206	0.093	0.0104742	0.46368	0.0787611
	0.093274	0.000386571	0.0932863	0.000959882	0.0932819	-6.56e-05	0.0933333	0.00943291	0.46535	0.0745621
	0.0936074	0.00107935	0.0936197	0.0009264	0.0936153	0.000872945	0.0936667	0.0102898	0.46705	0.0794076
	0.0939407	0.000346433	0.093953	0.000854285	0.0939486	0.000739942	0.094	0.00998333	0.46875	0.0754914
	0.094274	0.00108261	0.0942863	0.00108307	0.0942819	0.000286516	0.0943333	0.00980476	0.4704	0.0777399
	0.0946074	0.000396165	0.0946197	0.000635873	0.0946153	0.00103695	0.0946667	0.0105973	0.47198	0.0776958
	0.0949407	0.00117452	0.094953	0.00128663	0.0949486	2.59e-05	0.095	0.00945195	0.47368	0.0768231
	0.095274	0.000461605	0.0952863	0.000297995	0.0952819	0.00153148	0.0953333	0.011247	0.47535	0.0792731
	0.0956074	0.0009561	0.0956197	0.00144209	0.0956153	-0.000173315	0.0956667	0.00902643	0.47702	0.0768651
	0.0959407	0.000795905	0.095953	0.000417447	0.0959486	0.00128132	0.096	0.0113588	0.47872	0.0798228
	0.096274	0.000631697	0.0962863	0.00122048	0.0962819	1.99e-05	0.0963333	0.00948445	0.48031	0.0765348
	0.0966074	0.00119589	0.0966197	0.000656387	0.0966153	0.000943133	0.0966667	0.0106587	0.48202	0.0809408
	0.0969407	0.000429658	0.096953	0.000732409	0.0969486	0.000448773	0.097	0.00994302	0.48371	0.0773781
	0.097274	0.00148271	0.0972863	0.00112961	0.0972819	0.000285307	0.0973333	0.0102052	0.4855	0.0797983
	0.0976074	0.000266576	0.0976197	0.000650529	0.0976153	0.00103979	0.0976667	0.0107525	0.48714	0.0798743
	0.0979407	0.00121956	0.097953	0.00145969	0.0979486	-2.79e-05	0.098	0.00984696	0.48881	0.0780919
	0.098274	0.000351728	0.0982863	0.000552397	0.0982819	0.00155963	0.0983333	0.0112381	0.49047	0.0828362
	0.0986074	0.000939098	0.0986197	0.00158014	0.0986153	-0.000455447	0.0986667	0.00921477	0.49217	0.0769458
	0.0989407	0.000888358	0.098953	0.000470307	0.0989486	0.0013188	0.099	0.011626	0.49381	0.0834186
	0.099274	0.00073158	0.0992863	0.00151482	0.0992819	-4.4e-05	0.0993333	0.00939345	0.49546	0.0785056
	0.0996074	0.00123582	0.0996197	0.00061452	0.0996153	0.000803756	0.0996667	0.0112704	0.49711	0.0812781
	0.0999407	0.000542143	0.099953	0.00125044	0.0999486	0.000378	0.1	0.0100943	0.49878	0.0815231
	0.100274	0.00133874	0.100286	0.00110195	0.100282	0.000424128	0.100333	0.0105515	0.50044	0.0802756
	0.100608	0.000525437	0.10062	0.000927474	0.100616	0.000878532	0.100667	0.0110558	0.50215	0.0840268
	0.100941	0.00121503	0.100953	0.00144101	0.100949	0.000200182	0.101	0.00960447	0.50382	0.0785777
	0.101274	0.0005546	0.101286	0.000676996	0.101282	0.000979185	0.101333	0.0113531	0.50547	0.0842574
	0.101608	0.00121314	0.10162	0.00149211	0.101616	0.000344521	0.101667	0.00975795	0.50704	0.0813026
	0.101941	0.000708429	0.101953	0.000457006	0.101949	0.00102786	0.102	0.0116015	0.50874	0.0827885
	0.102274	0.000930422	0.102286	0.00148977	0.102282	0.000853807	0.102333	0.0100922	0.51043	0.082255
	0.102608	0.000942517	0.10262	0.000705382	0.102616	0.000653581	0.102667	0.0113364	0.51213	0.0830237
	0.102941	0.000778665	0.102953	0.00138199	0.102949	0.000916493	0.103	0.0105442	0.51378	0.0834425
	0.103274	0.000985119	0.103286	0.000791804	0.103282	0.000523582	0.103333	0.0105544	0.51543	0.0828148
	0.103608	0.000731836	0.10362	0.00117995	0.103616	0.00115183	0.103667	0.0110273	0.51706	0.084906
	0.103941	0.00108297	0.103953	0.00109101	0.103949	0.000808931	0.104	0.0100863	0.51877	0.0821371
	0.104274	0.000652083	0.104286	0.00101826	0.104282	0.00055819	0.104333	0.0116096	0.52047	0.0859045
	0.104608	0.00100077	0.10462	0.00128174	0.104616	0.0010886	0.104667	0.0099608	0.52216	0.0809674
	0.104941	0.00067747	0.104953	0.000975	0.104949	0.000295336	0.105	0.0115249	0.52381	0.0851228
	0.105274	0.00107112	0.105286	0.00147269	0.105282	0.00157359	0.105333	0.0101691	0.52545	0.0853094
	0.105608	0.000509396	0.10562	0.000894289	0.105616	0.000136701	0.105667	0.0111484	0.52709	0.083183
	0.105941	0.00111522	0.105953	0.00149635	0.105949	0.00148405	0.106	0.0106835	0.5288	0.0862923
	0.106274	0.000584776	0.106286	0.000981057	0.106282	0.000390234	0.106333	0.0109621	0.5305	0.0831198
	0.106608	0.00100391	0.10662	0.00137682	0.106616	0.00100002	0.106667	0.0111161	0.53215	0.0875526
	0.106941	0.000749861	0.106953	0.00125677	0.106949	0.00105064	0.107	0.010566	0.53381	0.0836238
	0.107274	0.000951779	0.107286	0.00109593	0.107282	0.0003624	0.107333	0.0110403	0.53548	0.0870022
	0.107608	0.000771411	0.10762	0.00120052	0.107616	0.00167761	0.107667	0.0104898	0.53711	0.0852825
	0.107941	0.0008864	0.107953	0.00122695	0.107949	0.000112815	0.108	0.0111884	0.53876	0.0845234
	0.108274	0.000981667	0.108286	0.00105455	0.108282	0.00197283	0.108333	0.011213	0.54044	0.0877258
	0.108608	0.00075099	0.10862	0.00117388	0.108616	4.23e-05	0.108667	0.01078	0.54203	0.0840344
	0.108941	0.001109	0.108953	0.00121012	0.108949	0.00176835	0.109	0.0114321	0.54366	0.0886538
	0.109274	0.000656356	0.109286	0.00108976	0.109282	0.00035297	0.109333	0.0108431	0.54533	0.0847126
	0.109608	0.00132367	0.10962	0.00141319	0.109616	0.00139011	0.109667	0.0114791	0.54701	0.0882592
	0.109941	0.000516679	0.109953	0.00100227	0.109949	0.00112211	0.11	0.0109229	0.54868	0.0852697
	0.110274	0.001302	0.110286	0.00151038	0.110282	0.000504697	0.110333	0.0110301	0.55035	0.0879792
	0.110608	0.000531533	0.11062	0.0006909	0.110616	0.00173062	0.110667	0.0117447	0.55198	0.0882147
	0.110941	0.00107661	0.110953	0.00151455	0.110949	-0.00011312	0.111	0.0105427	0.55366	0.0861039
	0.111274	0.000981678	0.111286	0.000915216	0.111282	0.00178622	0.111333	0.0124375	0.55534	0.0906354
	0.111608	0.000874776	0.11162	0.00148931	0.111616	-0.000262758	0.111667	0.0104851	0.55712	0.0874266
	0.111941	0.00117951	0.111953	0.00108584	0.111949	0.00195105	0.112	0.0121894	0.55883	0.0902896
	0.112274	0.000464796	0.112286	0.00125955	0.112282	0.000394373	0.112333	0.0109482	0.56049	0.0879922
	0.112608	0.00140408	0.11262	0.00146119	0.112616	0.00133722	0.112667	0.0114818	0.56214	0.0890885
	0.112941	0.00037895	0.112953	0.000806925	0.112949	0.000862069	0.113	0.0116605	0.56379	0.0878689
	0.113274	0.00156662	0.113286	0.00180262	0.113282	0.000688242	0.113333	0.0108751	0.56549	0.0878499
	0.113608	0.000499824	0.11362	0.000517527	0.113616	0.00143157	0.113667	0.0124991	0.56712	0.0908165
	0.113941	0.00128906	0.113953	0.00164479	0.113949	0.000449651	0.114	0.0103223	0.56875	0.0877522
	0.114274	0.000699112	0.114286	0.000575193	0.114282	0.00166947	0.114333	0.0127247	0.57041	0.0922243
	0.114608	0.000842635	0.11462	0.00173101	0.114616	0.00032832	0.114667	0.0107411	0.5721	0.0880376
	0.114941	0.00136189	0.114953	0.000918235	0.114949	0.00131164	0.115	0.0125283	0.57381	0.0937675
	0.115274	0.000450117	0.115286	0.00127771	0.115282	0.000460328	0.115333	0.0109374	0.5755	0.0879547
	0.115608	0.00137333	0.11562	0.00129942	0.115616	0.00120289	0.115667	0.0117691	0.57714	0.0903842
	0.115941	0.000453043	0.115953	0.00112092	0.115949	0.000805549	0.116	0.0116444	0.57878	0.0930539
	0.116274	0.00139675	0.116286	0.00173688	0.116282	0.000976284	0.116333	0.0113462	0.58041	0.0884216
	0.116608	0.000584921	0.11662	0.000896618	0.116616	0.00122021	0.116667	0.0127181	0.58204	0.0941035
	0.116941	0.00127524	0.116953	0.00179049	0.116949	0.000627551	0.117	0.0107565	0.58373	0.089822
	0.117274	0.000703654	0.117286	0.000796922	0.117282	0.00120469	0.117333	0.0129848	0.5854	0.0941014
	0.117608	0.00106977	0.11762	0.00185237	0.117616	0.000727499	0.117667	0.0104561	0.58705	0.0905909
	0.117941	0.00101152	0.117953	0.000912485	0.117949	0.00107531	0.118	0.0126738	0.58869	0.0925918
	0.118274	0.00087869	0.118286	0.0015262	0.118282	0.00104107	0.118333	0.0110715	0.59036	0.0934132
	0.118608	0.00118525	0.11862	0.0012766	0.118616	0.000899001	0.118667	0.0122958	0.5921	0.0911121
	0.118941	0.000664739	0.118953	0.00119305	0.118949	0.00115359	0.119	0.0116066	0.5938	0.0949974
	0.119274	0.00130322	0.119286	0.0014288	0.119282	0.00116411	0.119333	0.0114363	0.59548	0.0907954
	0.119608	0.000470527	0.11962	0.00112625	0.119616	0.00103213	0.119667	0.0122353	0.59714	0.0951186
	0.119941	0.00130667	0.119953	0.00178541	0.119949	0.001232	0.12	0.0112	0.59881	0.0923454
	0.120274	0.000689538	0.120286	0.000965464	0.120282	0.000818862	0.120333	0.0126169	0.60045	0.0952853
	0.120608	0.00096991	0.12062	0.0018112	0.120616	0.00135702	0.120667	0.0111542	0.60212	0.0928101
	0.120941	0.000955519	0.120953	0.000928122	0.120949	0.000603302	0.121	0.0123286	0.60378	0.0945622
	0.121274	0.00076491	0.121286	0.0016012	0.121282	0.00161472	0.121333	0.0114209	0.60543	0.0950206
	0.121608	0.00101751	0.12162	0.00114476	0.121616	0.000819836	0.121667	0.0120925	0.60706	0.0923123
	0.121941	0.000947021	0.121953	0.00152625	0.121949	0.00149124	0.122	0.0118287	0.60873	0.0979494
	0.122274	0.00120116	0.122286	0.00125107	0.122282	0.000918273	0.122333	0.0117941	0.61041	0.0925702
	0.122608	0.000828635	0.12262	0.00127291	0.122616	0.0011492	0.122667	0.0123517	0.6121	0.096809
	0.122941	0.00101204	0.122953	0.00133769	0.122949	0.00160691	0.123	0.0114857	0.61372	0.0950039
	0.123274	0.00068871	0.123286	0.00118776	0.123282	0.000549412	0.123333	0.0123543	0.61537	0.0948122
	0.123608	0.00107283	0.12362	0.00156157	0.123616	0.0019797	0.123667	0.011985	0.61707	0.0982775
	0.123941	0.000913919	0.123953	0.00116532	0.123949	7.77e-05	0.124	0.012187	0.61878	0.0930733
	0.124274	0.00111095	0.124286	0.00156911	0.124282	0.00217303	0.124333	0.0124227	0.62047	0.0996304
	0.124608	0.000931867	0.12462	0.000947697	0.124616	0.000378297	0.124667	0.0121512	0.62212	0.0939775
	0.124941	0.00115045	0.124953	0.0017239	0.124949	0.00191454	0.125	0.0125186	0.62373	0.0989859
	0.125274	0.000944476	0.125286	0.000954878	0.125282	0.00107009	0.125333	0.0121081	0.62532	0.0960172
	0.125608	0.00110691	0.12562	0.00160407	0.125616	0.00098854	0.125667	0.0122626	0.62704	0.0974857
	0.125941	0.000895438	0.125953	0.00102499	0.125949	0.00186097	0.126	0.012374	0.62876	0.0978889
	0.126274	0.00111426	0.126286	0.00185348	0.126282	0.000432102	0.126333	0.0116372	0.63044	0.0958425
	0.126608	0.000926817	0.12662	0.00104548	0.126616	0.00237419	0.126667	0.0127817	0.63211	0.0998506
	0.126941	0.00111627	0.126953	0.00173856	0.126949	0.000176222	0.127	0.0120181	0.63374	0.0964704
	0.127274	0.00125349	0.127286	0.00135777	0.127282	0.00209889	0.127333	0.0128876	0.63538	0.100432
	0.127608	0.000860517	0.12762	0.00139466	0.127616	0.000356753	0.127667	0.0119989	0.63707	0.0965073
	0.127941	0.00143686	0.127953	0.00155929	0.127949	0.00183146	0.128	0.0128136	0.63869	0.0999956
	0.128274	0.000713268	0.128286	0.00119802	0.128282	0.00116526	0.128333	0.0121692	0.64033	0.0976196
	0.128608	0.00150758	0.12862	0.0018623	0.128616	0.00109378	0.128667	0.0121848	0.642	0.0983821
	0.128941	0.000653207	0.128953	0.00104266	0.128949	0.0015806	0.129	0.0132189	0.64367	0.10066
	0.129274	0.00149771	0.129286	0.00190658	0.129282	0.000488693	0.129333	0.0116417	0.64538	0.0964041
	0.129608	0.000706042	0.12962	0.00103996	0.129616	0.00211556	0.129667	0.0135776	0.64708	0.102409
	0.129941	0.00119861	0.129953	0.00183791	0.129949	0.000367764	0.13	0.0114731	0.64875	0.0974639
	0.130274	0.00108996	0.130286	0.00127329	0.130282	0.00199966	0.130333	0.0135015	0.65039	0.101689
	0.130608	0.000943568	0.13062	0.00166108	0.130616	0.000520107	0.130667	0.0119321	0.65208	0.10011
	0.130941	0.0014905	0.130953	0.0015335	0.130949	0.00153199	0.131	0.0131389	0.65379	0.0996308
	0.131274	0.000573748	0.131286	0.00128107	0.131282	0.0010614	0.131333	0.0126878	0.65549	0.101842
	0.131608	0.00160454	0.13162	0.00198042	0.131616	0.00135594	0.131667	0.0123544	0.65715	0.0993571
	0.131941	0.000423152	0.131953	0.000978847	0.131949	0.00128019	0.132	0.0133865	0.65878	0.104598
	0.132274	0.00152191	0.132286	0.00199657	0.132282	0.0010891	0.132333	0.0120027	0.66038	0.0978724
	0.132608	0.000655329	0.13262	0.00102107	0.132616	0.00155896	0.132667	0.0140499	0.66205	0.104682
	0.132941	0.00126249	0.132953	0.00205939	0.132949	0.00100116	0.133	0.0117374	0.66381	0.0994589
	0.133274	0.00108476	0.133286	0.0012	0.133282	0.00164436	0.133333	0.0136603	0.66547	0.102442
	0.133608	0.000971714	0.13362	0.00166216	0.133616	0.000925484	0.133667	0.0119083	0.66712	0.102386
	0.133941	0.001377	0.133953	0.00171267	0.133949	0.00177729	0.134	0.0132002	0.66877	0.101587
	0.134274	0.000822392	0.134286	0.00141458	0.134282	0.00109515	0.134333	0.0126394	0.67037	0.104274
	0.134608	0.00156422	0.13462	0.00190057	0.134616	0.00136779	0.134667	0.01259	0.67202	0.101001
	0.134941	0.000639113	0.134953	0.00129524	0.134949	0.00146725	0.135	0.0131346	0.67367	0.105405
	0.135274	0.00158947	0.135286	0.00196346	0.135282	0.00133969	0.135333	0.0121988	0.67534	0.101111
	0.135608	0.000713848	0.13562	0.00125758	0.135616	0.00156102	0.135667	0.0138575	0.67701	0.105052
	0.135941	0.00132263	0.135953	0.00178419	0.135949	0.00166476	0.136	0.0116694	0.67865	0.102843
	0.136274	0.000933417	0.136286	0.00115137	0.136282	0.0012479	0.136333	0.014105	0.68034	0.103712
	0.136608	0.00103247	0.13662	0.00168828	0.136616	0.0016678	0.136667	0.0118479	0.68203	0.106178
	0.136941	0.00118979	0.136953	0.00138781	0.136949	0.000990224	0.137	0.0134964	0.68371	0.10236
	0.137274	0.000985689	0.137286	0.00196859	0.137282	0.00207822	0.137333	0.012605	0.68532	0.106248
	0.137608	0.00131238	0.13762	0.0013903	0.137616	0.000728107	0.137667	0.0132066	0.68703	0.10236
	0.137941	0.000956462	0.137953	0.001707	0.137949	0.00183942	0.138	0.0132638	0.68873	0.106788
	0.138274	0.00131857	0.138286	0.00158697	0.138282	0.00143637	0.138333	0.0128607	0.69042	0.103061
	0.138608	0.00100853	0.13862	0.00152883	0.138616	0.00120078	0.138667	0.0135768	0.69211	0.106658
	0.138941	0.00136138	0.138953	0.00168337	0.138949	0.00213718	0.139	0.0126526	0.69377	0.105886
	0.139274	0.00106202	0.139286	0.00156826	0.139282	0.000971541	0.139333	0.0139217	0.69538	0.103124
	0.139608	0.00129569	0.13962	0.00181341	0.139616	0.00238708	0.139667	0.0122842	0.69707	0.108847
	0.139941	0.00113457	0.139953	0.00124562	0.139949	0.000628036	0.14	0.0138643	0.69881	0.102366
	0.140274	0.00108603	0.140286	0.0018631	0.140282	0.00261447	0.140333	0.0125364	0.7005	0.109629
	0.140608	0.0012751	0.14062	0.00131009	0.140616	0.000777727	0.140667	0.013455	0.70215	0.103942
	0.140941	0.00120348	0.140953	0.00181218	0.140949	0.00209114	0.141	0.0133837	0.70382	0.106773
	0.141274	0.00122422	0.141286	0.00142331	0.141282	0.00152524	0.141333	0.0134143	0.70541	0.108028
	0.141608	0.00128302	0.14162	0.00180652	0.141616	0.00115204	0.141667	0.0134061	0.70708	0.106366
	0.141941	0.00102916	0.141953	0.00133849	0.141949	0.00218849	0.142	0.0132739	0.70878	0.108565
	0.142274	0.00135448	0.142286	0.00156063	0.142282	0.000556628	0.142333	0.0135573	0.7104	0.106212
	0.142608	0.00101344	0.14262	0.001714	0.142616	0.0026593	0.142667	0.0135953	0.71202	0.109481
	0.142941	0.00144372	0.142953	0.00145732	0.142949	0.000490451	0.143	0.0132345	0.71369	0.106713
	0.143274	0.00127536	0.143286	0.00172509	0.143282	0.00248623	0.143333	0.0136105	0.71534	0.109903
	0.143608	0.00095714	0.14362	0.00127317	0.143616	0.000852552	0.143667	0.0135342	0.71703	0.10774
	0.143941	0.00154985	0.143953	0.00198013	0.143949	0.00182832	0.144	0.0133337	0.71869	0.108753
	0.144274	0.000640282	0.144286	0.0011864	0.144282	0.00163328	0.144333	0.0136565	0.72032	0.109103
	0.144608	0.00165432	0.14462	0.00207218	0.144616	0.00104477	0.144667	0.0131612	0.722	0.10815
	0.144941	0.000785143	0.144953	0.00112479	0.144949	0.00219424	0.145	0.0142516	0.72368	0.110913
	0.145274	0.00171118	0.145286	0.00205823	0.145282	0.00113909	0.145333	0.0132274	0.72539	0.108045
	0.145608	0.00114839	0.14562	0.00140007	0.145616	0.00229967	0.145667	0.0139016	0.72708	0.111984
	0.145941	0.00114873	0.145953	0.00177462	0.145949	0.000683433	0.146	0.0133351	0.72875	0.108316
	0.146274	0.00135649	0.146286	0.0017785	0.146282	0.00239896	0.146333	0.0139243	0.73034	0.111403
	0.146608	0.000909143	0.14662	0.0015109	0.146616	0.00109872	0.146667	0.0135209	0.73201	0.111088
	0.146941	0.00180243	0.146953	0.00212026	0.146949	0.00211048	0.147	0.0137884	0.73371	0.108843
	0.147274	0.000587325	0.147286	0.000971859	0.147282	0.00173143	0.147333	0.0143612	0.73541	0.11457
	0.147608	0.00188682	0.14762	0.00242698	0.147616	0.00163177	0.147667	0.0133325	0.73713	0.107335
	0.147941	0.000605433	0.147953	0.00109567	0.147949	0.00191612	0.148	0.0143647	0.73883	0.114112
	0.148274	0.00181273	0.148286	0.00240474	0.148282	0.0012924	0.148333	0.0130592	0.74049	0.109887
	0.148608	0.00093124	0.14862	0.00128042	0.148616	0.0020864	0.148667	0.0143632	0.74213	0.113177
	0.148941	0.00138701	0.148953	0.00197696	0.148949	0.00140387	0.149	0.0132893	0.74383	0.112177
	0.149274	0.00144488	0.149286	0.00174935	0.149282	0.00217746	0.149333	0.0142982	0.74548	0.111588
	0.149608	0.000978585	0.14962	0.00184285	0.149616	0.00156146	0.149667	0.0135049	0.74706	0.113398
	0.149941	0.00167708	0.149953	0.00215625	0.149949	0.00175009	0.15	0.0139713	0.74868	0.110551
	0.150274	0.000662811	0.150286	0.00140747	0.150282	0.00163975	0.150333	0.0136571	0.75039	0.114686
	0.150608	0.0019849	0.15062	0.00211181	0.150616	0.00186826	0.150667	0.0137076	0.75205	0.11084
	0.150941	0.000623458	0.150953	0.00136597	0.150949	0.0020425	0.151	0.0141034	0.75372	0.114424
	0.151274	0.00174071	0.151286	0.00225526	0.151282	0.00193215	0.151333	0.0135	0.75532	0.11244
	0.151608	0.000924075	0.15162	0.0014616	0.151616	0.00188873	0.151667	0.0146115	0.757	0.11301
	0.151941	0.00151406	0.151953	0.00204988	0.151949	0.00194583	0.152	0.0130593	0.7587	0.114725
	0.152274	0.001081	0.152286	0.00156243	0.152282	0.00154832	0.152333	0.0151005	0.76036	0.112386
	0.152608	0.00113483	0.15262	0.0017985	0.152616	0.00219635	0.152667	0.0131698	0.76208	0.11666
	0.152941	0.0014989	0.152953	0.0018431	0.152949	0.0016121	0.153	0.0144518	0.76378	0.111916
	0.153274	0.000843032	0.153286	0.00169438	0.153282	0.00204455	0.153333	0.0135627	0.76542	0.117341
	0.153608	0.00182389	0.15362	0.00176104	0.153616	0.00165499	0.153667	0.0141263	0.76707	0.113236
	0.153941	0.000910836	0.153953	0.00165803	0.153949	0.0018506	0.154	0.0143219	0.76874	0.115553
	0.154274	0.00207368	0.154286	0.00191653	0.154282	0.00211768	0.154333	0.0134271	0.77049	0.115989
	0.154608	0.000879746	0.15462	0.0015571	0.154616	0.00130162	0.154667	0.0146864	0.77216	0.112832
	0.154941	0.00143825	0.154953	0.00206032	0.154949	0.0027384	0.155	0.0134914	0.77383	0.118664
	0.155274	0.00121723	0.155286	0.00143567	0.155282	0.000983084	0.155333	0.0148546	0.77548	0.112471
	0.155608	0.0013813	0.15562	0.00196633	0.155616	0.00272107	0.155667	0.0138729	0.77712	0.11938
	0.155941	0.0013349	0.155953	0.001428	0.155949	0.00108454	0.156	0.0146123	0.77879	0.112536
	0.156274	0.00113844	0.156286	0.00201168	0.156282	0.00248506	0.156333	0.0139498	0.7805	0.119202
	0.156608	0.00150642	0.15662	0.00161593	0.156616	0.00160672	0.156667	0.0148078	0.78213	0.115351
	0.156941	0.00107987	0.156953	0.00200774	0.156949	0.00193114	0.157	0.014561	0.78376	0.117148
	0.157274	0.00157618	0.157286	0.00163048	0.157282	0.00242409	0.157333	0.0142352	0.78542	0.119163
	0.157608	0.00124863	0.15762	0.00177566	0.157616	0.0012587	0.157667	0.0149043	0.78708	0.113923
	0.157941	0.00138409	0.157953	0.00188516	0.157949	0.00295395	0.158	0.014034	0.78878	0.120934
	0.158274	0.00136656	0.158286	0.00164892	0.158282	0.000686576	0.158333	0.0146813	0.79042	0.115475
	0.158608	0.00154489	0.15862	0.0020873	0.158616	0.00299989	0.158667	0.0142442	0.79203	0.118973
	0.158941	0.00127076	0.158953	0.00155272	0.158949	0.000838695	0.159	0.0149955	0.79365	0.118303
	0.159274	0.00147815	0.159286	0.00223342	0.159282	0.00266436	0.159333	0.0142894	0.79531	0.116963
	0.159608	0.00118038	0.15962	0.00145641	0.159616	0.00134311	0.159667	0.0149128	0.797	0.119858
	0.159941	0.001653	0.159953	0.00241041	0.159949	0.00213018	0.16	0.014194	0.79866	0.117186
	0.160274	0.00102772	0.160286	0.00146748	0.160282	0.00215822	0.160333	0.0149016	0.80034	0.120779
	0.160608	0.00189437	0.16062	0.0022377	0.160616	0.00131894	0.160667	0.0143947	0.80198	0.117309
	0.160941	0.000964736	0.160953	0.00151954	0.160949	0.00272518	0.161	0.0148559	0.80368	0.120627
	0.161274	0.00159683	0.161286	0.00184789	0.161282	0.000876279	0.161333	0.0144672	0.80542	0.118042
	0.161608	0.00119624	0.16162	0.00202438	0.161616	0.00328435	0.161667	0.0147828	0.80716	0.122809
	0.161941	0.00137227	0.161953	0.00190534	0.161949	0.000986644	0.162	0.0146659	0.80881	0.120568
	0.162274	0.00162865	0.162286	0.00252807	0.162282	0.00260151	0.162333	0.0142547	0.81048	0.119134
	0.162608	0.000925981	0.16262	0.00155934	0.162616	0.00148398	0.162667	0.0149465	0.81215	0.12299
	0.162941	0.00180957	0.162953	0.00246111	0.162949	0.00209974	0.163	0.0142505	0.81376	0.117752
	0.163274	0.000758937	0.163286	0.00158419	0.163282	0.0022611	0.163333	0.0149451	0.81543	0.124965
	0.163608	0.00174827	0.16362	0.00245055	0.163616	0.00173281	0.163667	0.0142735	0.81709	0.117274
	0.163941	0.00104067	0.163953	0.00171005	0.163949	0.00259678	0.164	0.0153078	0.81871	0.124939
	0.164274	0.00174373	0.164286	0.00215059	0.164282	0.00158138	0.164333	0.0142024	0.82037	0.119256
	0.164608	0.00116328	0.16462	0.00208612	0.164616	0.00246062	0.164667	0.0154975	0.82206	0.121673
	0.164941	0.0015145	0.164953	0.00202676	0.164949	0.00205675	0.165	0.0141163	0.82376	0.122933
	0.165274	0.00156488	0.165286	0.00239407	0.165282	0.0022671	0.165333	0.0152882	0.82544	0.119312
	0.165608	0.00107963	0.16562	0.0013028	0.165616	0.00196044	0.165667	0.0143848	0.82708	0.12436
	0.165941	0.00201413	0.165953	0.00271952	0.165949	0.00233624	0.166	0.0150116	0.82866	0.120815
	0.166274	0.00092057	0.166286	0.00121779	0.166282	0.00226057	0.166333	0.0150184	0.83033	0.123778
	0.166608	0.00202361	0.16662	0.00273652	0.166616	0.00190273	0.166667	0.014777	0.83203	0.123133
	0.166941	0.000809954	0.166953	0.00160806	0.166949	0.00238492	0.167	0.0153771	0.83368	0.122698
	0.167274	0.00186356	0.167286	0.00234497	0.167282	0.00240895	0.167333	0.0144501	0.83534	0.124107
	0.167608	0.00108426	0.16762	0.00182019	0.167616	0.00206571	0.167667	0.01593	0.83696	0.122116
	0.167941	0.00152813	0.167953	0.00199419	0.167949	0.00252076	0.168	0.0144484	0.83869	0.125325
	0.168274	0.00148545	0.168286	0.00203599	0.168282	0.00191394	0.168333	0.015939	0.84036	0.121239
	0.168608	0.0011311	0.16862	0.00181659	0.168616	0.00256257	0.168667	0.0143597	0.84214	0.126778
	0.168941	0.0019038	0.168953	0.00227955	0.168949	0.00182151	0.169	0.0157442	0.84383	0.122842
	0.169274	0.00113871	0.169286	0.00162331	0.169282	0.00248962	0.169333	0.0147236	0.84549	0.124843
	0.169608	0.00205666	0.16962	0.00227913	0.169616	0.0021054	0.169667	0.0153923	0.84715	0.123439
	0.169941	0.0009945	0.169953	0.00163456	0.169949	0.00219535	0.17	0.015454	0.84879	0.124395
	0.170274	0.00190737	0.170286	0.00226666	0.170282	0.00241727	0.170333	0.0148807	0.85045	0.127044
	0.170608	0.00119993	0.17062	0.00174051	0.170616	0.00186455	0.170667	0.0159684	0.85213	0.123701
	0.170941	0.00165752	0.170953	0.00208713	0.170949	0.00285511	0.171	0.0146724	0.85374	0.12829
	0.171274	0.00151158	0.171286	0.00185691	0.171282	0.0016207	0.171333	0.0164361	0.85538	0.122616
	0.171608	0.00133765	0.17162	0.00220549	0.171616	0.00295473	0.171667	0.0143267	0.85707	0.128777
	0.171941	0.00173707	0.171953	0.00197689	0.171949	0.00163014	0.172	0.0161088	0.85878	0.125077
	0.172274	0.00133283	0.172286	0.00219812	0.172282	0.00246403	0.172333	0.0146841	0.86046	0.127162
	0.172608	0.00192234	0.17262	0.0019349	0.172616	0.00217903	0.172667	0.0159932	0.86211	0.128026
	0.172941	0.00129309	0.172953	0.0022494	0.172949	0.00181708	0.173	0.0151616	0.86375	0.125836
	0.173274	0.00191086	0.173286	0.0021862	0.173282	0.0027072	0.173333	0.0155479	0.86539	0.128586
	0.173608	0.00140002	0.17362	0.00205564	0.173616	0.00125476	0.173667	0.015887	0.86704	0.126736
	0.173941	0.00160447	0.173953	0.00239807	0.173949	0.00348571	0.174	0.0148399	0.86871	0.129402
	0.174274	0.00159514	0.174286	0.00165098	0.174282	0.000860466	0.174333	0.0162233	0.87039	0.126254
	0.174608	0.00147393	0.17462	0.00247026	0.174616	0.00347061	0.174667	0.0146209	0.87201	0.128737
	0.174941	0.00157506	0.174953	0.00167956	0.174949	0.00155314	0.175	0.0162025	0.87365	0.129353
	0.175274	0.00138521	0.175286	0.00251487	0.175282	0.0026819	0.175333	0.0146592	0.87534	0.126969
	0.175608	0.00155076	0.17562	0.00181364	0.175616	0.00226369	0.175667	0.0160391	0.87708	0.131436
	0.175941	0.0016758	0.175953	0.00238313	0.175949	0.00178966	0.176	0.0152129	0.87883	0.127088
	0.176274	0.00159085	0.176286	0.00203264	0.176282	0.0030713	0.176333	0.0157178	0.88048	0.131022
	0.176608	0.00154507	0.17662	0.00218029	0.176616	0.00135424	0.176667	0.0156822	0.88217	0.128447
	0.176941	0.00133393	0.176953	0.00249074	0.176949	0.00329774	0.177	0.0153436	0.88378	0.130787
	0.177274	0.00173937	0.177286	0.00205687	0.177282	0.00126082	0.177333	0.015889	0.88545	0.13074
	0.177608	0.00146087	0.17762	0.0024402	0.177616	0.00334243	0.177667	0.0152721	0.88713	0.128739
	0.177941	0.00144165	0.177953	0.00157817	0.177949	0.00172202	0.178	0.0160509	0.8888	0.13131
	0.178274	0.00158514	0.178286	0.00263565	0.178282	0.0028837	0.178333	0.0152682	0.89037	0.128637
	0.178608	0.00123479	0.17862	0.0016692	0.178616	0.00240019	0.178667	0.0162907	0.89204	0.134058
	0.178941	0.00191728	0.178953	0.0026961	0.178949	0.00203431	0.179	0.0152267	0.89373	0.12767
	0.179274	0.000982778	0.179286	0.00167535	0.179282	0.00272748	0.179333	0.0160841	0.89543	0.133281
	0.179608	0.00220204	0.17962	0.00247904	0.179616	0.00195181	0.179667	0.0155791	0.89714	0.129972
	0.179941	0.000931357	0.179953	0.00189841	0.179949	0.00308516	0.18	0.0158547	0.89875	0.132048
	0.180274	0.00190821	0.180286	0.00214369	0.180282	0.00213748	0.180333	0.0157939	0.9004	0.132858
	0.180608	0.00126359	0.18062	0.0023214	0.180616	0.00261464	0.180667	0.0158109	0.90207	0.130269
	0.180941	0.00155358	0.180953	0.00178539	0.180949	0.00208286	0.181	0.0160113	0.90376	0.13493
	0.181274	0.00182966	0.181286	0.00277787	0.181282	0.0025796	0.181333	0.015659	0.90547	0.128828
	0.181608	0.0012717	0.18162	0.0015883	0.181616	0.00244283	0.181667	0.0163145	0.90715	0.135749
	0.181941	0.00198829	0.181953	0.00268557	0.181949	0.00235755	0.182	0.0152654	0.90878	0.130868
	0.182274	0.000948682	0.182286	0.0016344	0.182282	0.0025216	0.182333	0.0160999	0.91046	0.132878
	0.182608	0.00217526	0.18262	0.00250969	0.182616	0.0024836	0.182667	0.0155105	0.91218	0.134221
	0.182941	0.000928092	0.182953	0.0016736	0.182949	0.00254453	0.183	0.0163078	0.91381	0.129994
	0.183274	0.00208633	0.183286	0.00210738	0.183282	0.00253664	0.183333	0.0155545	0.91549	0.136529
	0.183608	0.00120339	0.18362	0.00234993	0.183616	0.00240822	0.183667	0.0165109	0.91714	0.131103
	0.183941	0.00173371	0.183953	0.00186132	0.183949	0.00246918	0.184	0.0157296	0.91878	0.136103
	0.184274	0.00140992	0.184286	0.00251497	0.184282	0.00239451	0.184333	0.016311	0.9204	0.133117
	0.184608	0.00150622	0.18462	0.0018554	0.184616	0.00233487	0.184667	0.0160333	0.92205	0.134221
	0.184941	0.00183957	0.184953	0.00245016	0.184949	0.00253375	0.185	0.0163757	0.92371	0.134821
	0.185274	0.00117828	0.185286	0.0019558	0.185282	0.002278	0.185333	0.0160373	0.92533	0.134194
	0.185608	0.00218501	0.18562	0.00241667	0.185616	0.00281111	0.185667	0.0161049	0.927	0.137527
	0.185941	0.00100951	0.185953	0.00218887	0.185949	0.00222105	0.186	0.0161296	0.92866	0.132602
	0.186274	0.00229358	0.186286	0.00228195	0.186282	0.00313408	0.186333	0.0158666	0.93033	0.138623
	0.186608	0.00108495	0.18662	0.00209412	0.186616	0.00189004	0.186667	0.0170224	0.93206	0.13272
	0.186941	0.00187942	0.186953	0.00230941	0.186949	0.00339914	0.187	0.0153022	0.93376	0.139828
	0.187274	0.00138805	0.187286	0.00203942	0.187282	0.00163204	0.187333	0.0173704	0.93535	0.134929
	0.187608	0.00166273	0.18762	0.00235961	0.187616	0.0032758	0.187667	0.0156064	0.937	0.136614
	0.187941	0.00183999	0.187953	0.00214539	0.187949	0.00209088	0.188	0.0169833	0.93872	0.137213
	0.188274	0.00152503	0.188286	0.00237142	0.188282	0.00268563	0.188333	0.016002	0.94043	0.134505
	0.188608	0.00208866	0.18862	0.0021361	0.188616	0.0029198	0.188667	0.0164618	0.94214	0.139229
	0.188941	0.00119042	0.188953	0.00222413	0.188949	0.00180079	0.189	0.0163753	0.94376	0.133814
	0.189274	0.00202328	0.189286	0.00245387	0.189282	0.00362855	0.189333	0.01597	0.94542	0.140276
	0.189608	0.00126756	0.18962	0.00194196	0.189616	0.00163741	0.189667	0.0171489	0.94712	0.135897
	0.189941	0.00194792	0.189953	0.00272475	0.189949	0.00382098	0.19	0.0155966	0.94884	0.137296
	0.190274	0.00136888	0.190286	0.00200431	0.190282	0.0016037	0.190333	0.0175992	0.95049	0.140869
	0.190608	0.0016159	0.19062	0.00264573	0.190616	0.00350056	0.190667	0.0155496	0.95216	0.135736
	0.190941	0.00167591	0.190953	0.00194238	0.190949	0.00209616	0.191	0.0172999	0.95381	0.141442
	0.191274	0.00151611	0.191286	0.00273831	0.191282	0.00273573	0.191333	0.0158422	0.95544	0.136754
	0.191608	0.00184992	0.19162	0.00215552	0.191616	0.00282533	0.191667	0.0170104	0.9571	0.140948
	0.191941	0.001639	0.191953	0.00259961	0.191949	0.00222579	0.192	0.0166018	0.95877	0.138144
	0.192274	0.00165365	0.192286	0.00241974	0.192282	0.00369406	0.192333	0.0163857	0.96044	0.140084
	0.192608	0.00157744	0.19262	0.00227659	0.192616	0.00183237	0.192667	0.017078	0.96201	0.139085
	0.192941	0.00156226	0.192953	0.00284916	0.192949	0.00371348	0.193	0.0162045	0.96366	0.139516
	0.193274	0.00179142	0.193286	0.00198304	0.193282	0.00198744	0.193333	0.0171967	0.96533	0.14209
	0.193608	0.00161571	0.19362	0.00314742	0.193616	0.00361573	0.193667	0.0157234	0.96701	0.13809
	0.193941	0.00180521	0.193953	0.00198942	0.193949	0.00251826	0.194	0.0173155	0.96871	0.144532
	0.194274	0.00170903	0.194286	0.00301745	0.194282	0.00272742	0.194333	0.0160041	0.97036	0.138027
	0.194608	0.00159147	0.19462	0.00205377	0.194616	0.00315826	0.194667	0.0172642	0.97199	0.143309
	0.194941	0.00196321	0.194953	0.00291369	0.194949	0.00235958	0.195	0.0162927	0.97366	0.13983
	0.195274	0.00146144	0.195286	0.00216215	0.195282	0.00338388	0.195333	0.0170882	0.97533	0.142218
	0.195608	0.00194865	0.19562	0.00250738	0.195616	0.00229133	0.195667	0.0163603	0.97703	0.140653
	0.195941	0.00144659	0.195953	0.00273145	0.195949	0.00352276	0.196	0.0168178	0.97867	0.139912
	0.196274	0.0019241	0.196286	0.00196164	0.196282	0.0021708	0.196333	0.0170465	0.98032	0.143399
	0.196608	0.0016212	0.19662	0.00295295	0.196616	0.00326799	0.196667	0.0164885	0.98201	0.140229
	0.196941	0.00193943	0.196953	0.00177262	0.196949	0.00260511	0.197	0.0172979	0.98374	0.144447
	0.197274	0.00187725	0.197286	0.00310426	0.197282	0.00304776	0.197333	0.0166098	0.98549	0.143795
	0.197608	0.00133739	0.19762	0.00170315	0.197616	0.00303119	0.197667	0.017333	0.98716	0.142919
	0.197941	0.0021507	0.197953	0.00301614	0.197949	0.00284035	0.198	0.0168689	0.98882	0.144623
	0.198274	0.00118977	0.198286	0.00205127	0.198282	0.00306991	0.198333	0.0170546	0.99045	0.140723
	0.198608	0.00220469	0.19862	0.0027869	0.198616	0.00278526	0.198667	0.017197	0.99214	0.145631
	0.198941	0.00122469	0.198953	0.00257961	0.198949	0.0029975	0.199	0.016837	0.99382	0.142231
	0.199274	0.00232299	0.199286	0.0023387	0.199282	0.00289585	0.199333	0.0169029	0.99547	0.146859
	0.199608	0.00141104	0.19962	0.00272571	0.199616	0.00289229	0.199667	0.0172216	0.99705	0.141558
	0.199941	0.00214143	0.199953	0.00226412	0.199949	0.00293018	0.2	0.0167387	0.99866	0.145599
	0.200274	0.00181908	0.200286	0.00286138	0.200282	0.00287644	0.200333	0.0177522	1.00032	0.144072
	0.200608	0.0017281	0.20062	0.0019864	0.200616	0.003113	0.200667	0.0169958	1.00199	0.143004
	0.200941	0.00221613	0.200953	0.00306078	0.200949	0.00294573	0.201	0.0177288	1.00372	0.145723
	0.201274	0.00139298	0.201286	0.0023002	0.201282	0.00252498	0.201333	0.016834	1.0054	0.143057
	0.201608	0.0026594	0.20162	0.0027603	0.201616	0.00333626	0.201667	0.0176313	1.00699	0.147582
	0.201941	0.00116479	0.201953	0.00226789	0.201949	0.00224665	0.202	0.0171937	1.00866	0.144602
	0.202274	0.00258645	0.202286	0.00274945	0.202282	0.00354142	0.202333	0.0169913	1.01034	0.148602
	0.202608	0.00120839	0.20262	0.00243717	0.202616	0.00251467	0.202667	0.0181372	1.01202	0.145056
	0.202941	0.0022814	0.202953	0.00262006	0.202949	0.00335965	0.203	0.0165323	1.01371	0.14717
	0.203274	0.0015586	0.203286	0.00275174	0.203282	0.00272391	0.203333	0.01837	1.01536	0.145843
	0.203608	0.00187571	0.20362	0.0026162	0.203616	0.00308357	0.203667	0.0161855	1.01701	0.146056
	0.203941	0.00205253	0.203953	0.00252132	0.203949	0.00312602	0.204	0.0182316	1.01869	0.149148
	0.204274	0.00138929	0.204286	0.00244055	0.204282	0.00252691	0.204333	0.0167377	1.0204	0.144533
	0.204608	0.00235627	0.20462	0.00260066	0.204616	0.00351106	0.204667	0.0175728	1.02214	0.151074
	0.204941	0.00138575	0.204953	0.00250215	0.204949	0.00203316	0.205	0.0176827	1.02382	0.146642
	0.205274	0.00238053	0.205286	0.00280417	0.205282	0.00407184	0.205333	0.0164977	1.02548	0.148749
	0.205608	0.00146977	0.20562	0.00224289	0.205616	0.00193126	0.205667	0.0185647	1.02716	0.148999
	0.205941	0.00212916	0.205953	0.00300258	0.205949	0.00396445	0.206	0.0164067	1.02883	0.146032
	0.206274	0.00163717	0.206286	0.00210399	0.206282	0.00250259	0.206333	0.0186597	1.03051	0.151837
	0.206608	0.00180425	0.20662	0.00305925	0.206616	0.0031132	0.206667	0.016462	1.03213	0.144711
	0.206941	0.00202029	0.206953	0.00234655	0.206949	0.00325012	0.207	0.0184722	1.03371	0.152727
	0.207274	0.00163852	0.207286	0.00299525	0.207282	0.00241906	0.207333	0.0165456	1.03536	0.147241
	0.207608	0.00226437	0.20762	0.00252722	0.207616	0.00391064	0.207667	0.0178375	1.03701	0.1499
	0.207941	0.00171996	0.207953	0.00256167	0.207949	0.00222052	0.208	0.0176317	1.03869	0.150554
	0.208274	0.00220521	0.208286	0.00280582	0.208282	0.00413689	0.208333	0.0172586	1.04038	0.147427
	0.208608	0.00169645	0.20862	0.00225559	0.208616	0.00195145	0.208667	0.0184206	1.04201	0.152409
	0.208941	0.00189122	0.208953	0.00328741	0.208949	0.0043524	0.209	0.0167151	1.04365	0.148749
	0.209274	0.00179384	0.209286	0.00215012	0.209282	0.00265394	0.209333	0.0186083	1.04533	0.152518
	0.209608	0.0018433	0.20962	0.00329456	0.209616	0.00354542	0.209667	0.016207	1.04702	0.149
	0.209941	0.00188702	0.209953	0.00197693	0.209949	0.0032406	0.21	0.0187241	1.0487	0.152853
	0.210274	0.00187169	0.210286	0.00307033	0.210282	0.00297302	0.210333	0.0167799	1.05037	0.149405
	0.210608	0.00173241	0.21062	0.00230561	0.210616	0.00368263	0.210667	0.0184691	1.05199	0.152086
	0.210941	0.00206014	0.210953	0.00266242	0.210949	0.002422	0.211	0.0175492	1.05369	0.151378
	0.211274	0.0016526	0.211286	0.00279319	0.211282	0.00412955	0.211333	0.0178556	1.05539	0.149943
	0.211608	0.00209301	0.21162	0.00257123	0.211616	0.00271413	0.211667	0.0181338	1.05711	0.155103
	0.211941	0.0015756	0.211953	0.00291058	0.211949	0.00400401	0.212	0.0173961	1.05883	0.149212
	0.212274	0.00220385	0.212286	0.00218398	0.212282	0.00300438	0.212333	0.0184043	1.06046	0.155841
	0.212608	0.00170351	0.21262	0.00303167	0.212616	0.00332271	0.212667	0.0170805	1.0621	0.150058
	0.212941	0.00192925	0.212953	0.00207459	0.212949	0.00338537	0.213	0.0186466	1.06381	0.153986
	0.213274	0.00206411	0.213286	0.00305653	0.213282	0.00311275	0.213333	0.0172732	1.06549	0.153652
	0.213608	0.0017916	0.21362	0.00220959	0.213616	0.00348874	0.213667	0.0185588	1.06713	0.150973
	0.213941	0.00217942	0.213953	0.00290289	0.213949	0.0029754	0.214	0.0176288	1.06869	0.156699
	0.214274	0.0016567	0.214286	0.00242331	0.214282	0.00336922	0.214333	0.0180806	1.07041	0.150197
	0.214608	0.00261298	0.21462	0.00274014	0.214616	0.0032001	0.214667	0.0182613	1.0721	0.158153
	0.214941	0.00136832	0.214953	0.00262654	0.214949	0.00314575	0.215	0.0180001	1.07379	0.152202
	0.215274	0.00270122	0.215286	0.00255935	0.215282	0.00340293	0.215333	0.0182559	1.07549	0.155757
	0.215608	0.00141828	0.21562	0.0029909	0.215616	0.00312316	0.215667	0.0181807	1.07713	0.15641
	0.215941	0.00243489	0.215953	0.00230861	0.215949	0.00351977	0.216	0.0180692	1.07867	0.153219
	0.216274	0.00177092	0.216286	0.00312312	0.216282	0.00308949	0.216333	0.0182993	1.08033	0.157964
	0.216608	0.00212193	0.21662	0.00235461	0.216616	0.00345533	0.216667	0.0179471	1.08202	0.153793
	0.216941	0.00230216	0.216953	0.00304071	0.216949	0.00365985	0.217	0.0184078	1.0837	0.158147
	0.217274	0.00171876	0.217286	0.00260115	0.217282	0.00284413	0.217333	0.0184413	1.08539	0.152544
	0.217608	0.00252666	0.21762	0.00282391	0.217616	0.00377477	0.217667	0.0181406	1.08701	0.156933
	0.217941	0.00145725	0.217953	0.00259004	0.217949	0.00256887	0.218	0.0183529	1.08868	0.153889
	0.218274	0.00268178	0.218286	0.00277888	0.218282	0.00385879	0.218333	0.0182413	1.09037	0.155362
	0.218608	0.00140437	0.21862	0.00282982	0.218616	0.00296025	0.218667	0.0187571	1.09207	0.157909
	0.218941	0.00252072	0.218953	0.00262802	0.218949	0.00365478	0.219	0.017647	1.0938	0.158323
	0.219274	0.00159384	0.219286	0.00301785	0.219282	0.00322126	0.219333	0.0192525	1.09548	0.163544
	0.219608	0.0019413	0.21962	0.00268685	0.219616	0.00313343	0.219667	0.0176436	1.09711	0.154641
	0.219941	0.00218002	0.219953	0.00301412	0.219949	0.00383524	0.22	0.0190294	1.09881	0.160312
	0.220274	0.00159079	0.220286	0.00265961	0.220282	0.00273576	0.220333	0.0178091	1.10049	0.155675
	0.220608	0.00253434	0.22062	0.00302294	0.220616	0.00422573	0.220667	0.0183074	1.10216	0.159719
	0.220941	0.00142741	0.220953	0.00252998	0.220949	0.00253302	0.221	0.0186164	1.10377	0.158125
	0.221274	0.00268257	0.221286	0.00309644	0.221282	0.0042347	0.221333	0.0177769	1.10543	0.157422
	0.221608	0.00152127	0.22162	0.00243255	0.221616	0.00258549	0.221667	0.0193465	1.10708	0.161035
	0.221941	0.00250074	0.221953	0.00328143	0.221949	0.00415036	0.222	0.0172614	1.10873	0.15548
	0.222274	0.00162687	0.222286	0.0024213	0.222282	0.00300916	0.222333	0.0200489	1.11046	0.162357
	0.222608	0.00211638	0.22262	0.00343426	0.222616	0.00388808	0.222667	0.0171616	1.11215	0.154857
	0.222941	0.00194078	0.222953	0.00248197	0.222949	0.00369791	0.223	0.0195108	1.1138	0.160826
	0.223274	0.00182917	0.223286	0.00315008	0.223282	0.00291598	0.223333	0.0180793	1.11543	0.15954
	0.223608	0.0023745	0.22362	0.00277484	0.223616	0.00464548	0.223667	0.0188236	1.1171	0.157996
	0.223941	0.00159994	0.223953	0.0027306	0.223949	0.00223436	0.224	0.0187741	1.1188	0.162654
	0.224274	0.00226356	0.224286	0.00341373	0.224282	0.00449219	0.224333	0.0181358	1.12047	0.15734
	0.224608	0.00160519	0.22462	0.00247995	0.224616	0.00260075	0.224667	0.0195295	1.12212	0.163518
	0.224941	0.00240042	0.224953	0.00357772	0.224949	0.00412936	0.225	0.0174966	1.12372	0.156827
	0.225274	0.00190073	0.225286	0.00208307	0.225282	0.00319478	0.225333	0.0199808	1.12538	0.16381
	0.225608	0.00225727	0.22562	0.00352379	0.225616	0.00347867	0.225667	0.0173654	1.12706	0.159973
	0.225941	0.00206377	0.225953	0.00213829	0.225949	0.00396555	0.226	0.019796	1.12878	0.160749
	0.226274	0.0019198	0.226286	0.00316682	0.226282	0.00280719	0.226333	0.0180193	1.13048	0.162482
	0.226608	0.00205029	0.22662	0.0023451	0.226616	0.0043647	0.226667	0.0191517	1.13206	0.161251
	0.226941	0.00207567	0.226953	0.00295924	0.226949	0.00277971	0.227	0.0185434	1.1337	0.163786
	0.227274	0.00212007	0.227286	0.00285355	0.227282	0.00433583	0.227333	0.0183865	1.13544	0.161651
	0.227608	0.00207826	0.22762	0.00272253	0.227616	0.00278345	0.227667	0.0193553	1.13713	0.164258
	0.227941	0.0019648	0.227953	0.00318738	0.227949	0.00383359	0.228	0.0182476	1.13879	0.160038
	0.228274	0.00208378	0.228286	0.00222545	0.228282	0.00339913	0.228333	0.0197396	1.14044	0.16522
	0.228608	0.00217064	0.22862	0.00348544	0.228616	0.00358771	0.228667	0.0184065	1.14209	0.162781
	0.228941	0.00205272	0.228953	0.00225738	0.228949	0.00390822	0.229	0.0196405	1.14372	0.162156
	0.229274	0.00210158	0.229286	0.00329931	0.229282	0.00327226	0.229333	0.018801	1.14544	0.166135
	0.229608	0.00196161	0.22962	0.00240508	0.229616	0.0038701	0.229667	0.0194366	1.14714	0.159872
	0.229941	0.00237361	0.229953	0.00326312	0.229949	0.00311973	0.23	0.0190022	1.14883	0.168255
	0.230274	0.00176055	0.230286	0.0024661	0.230282	0.0037939	0.230333	0.018845	1.15043	0.161556
	0.230608	0.00250822	0.23062	0.00294636	0.230616	0.00349733	0.230667	0.0194445	1.1521	0.168167
	0.230941	0.00179667	0.230953	0.00305035	0.230949	0.00383624	0.231	0.0184807	1.15385	0.164656
	0.231274	0.00242602	0.231286	0.00267996	0.231282	0.00359326	0.231333	0.019214	1.15549	0.164559
	0.231608	0.00189295	0.23162	0.00326573	0.231616	0.00384728	0.231667	0.0188314	1.15716	0.16723
	0.231941	0.00240533	0.231953	0.00259626	0.231949	0.00350336	0.232	0.0193503	1.15877	0.16244
	0.232274	0.00216392	0.232286	0.00338529	0.232282	0.00393898	0.232333	0.0189202	1.16039	0.168786
	0.232608	0.00199281	0.23262	0.00243089	0.232616	0.00326096	0.232667	0.0190486	1.16206	0.163953
	0.232941	0.00236912	0.232953	0.0034796	0.232949	0.0040151	0.233	0.0194211	1.16372	0.168119
	0.233274	0.00148881	0.233286	0.0024975	0.233282	0.0028703	0.233333	0.0188543	1.16538	0.166177
	0.233608	0.00257895	0.23362	0.00321116	0.233616	0.0042954	0.233667	0.0195733	1.16703	0.166855
	0.233941	0.00164093	0.233953	0.00286361	0.233949	0.00335199	0.234	0.0190351	1.16865	0.167227
	0.234274	0.00263177	0.234286	0.00309672	0.234282	0.00400373	0.234333	0.0192372	1.17035	0.165623
	0.234608	0.00157567	0.23462	0.00309211	0.234616	0.003594	0.234667	0.0197757	1.17203	0.168276
	0.234941	0.00265672	0.234953	0.00310748	0.234949	0.00352312	0.235	0.018546	1.17369	0.165825
	0.235274	0.00168094	0.235286	0.00307743	0.235282	0.00394184	0.235333	0.0201386	1.17532	0.170206
	0.235608	0.00237866	0.23562	0.00317094	0.235616	0.00331159	0.235667	0.0185429	1.17701	0.165541
	0.235941	0.00210414	0.235953	0.00317907	0.235949	0.00450578	0.236	0.0197707	1.17867	0.17032
	0.236274	0.00195311	0.236286	0.00308902	0.236282	0.00287504	0.236333	0.0189264	1.18035	0.167657
	0.236608	0.00255578	0.23662	0.00338265	0.236616	0.00487471	0.236667	0.0195788	1.18203	0.167212
	0.236941	0.00159043	0.236953	0.00298881	0.236949	0.00279562	0.237	0.0197367	1.18372	0.170537
	0.237274	0.00261313	0.237286	0.00326984	0.237282	0.00450389	0.237333	0.018789	1.18533	0.167104
	0.237608	0.00145573	0.23762	0.00264824	0.237616	0.00346322	0.237667	0.0202108	1.18699	0.171966
	0.237941	0.00270591	0.237953	0.00328798	0.237949	0.00416643	0.238	0.0181459	1.18867	0.166357
	0.238274	0.00170566	0.238286	0.00272069	0.238282	0.00388386	0.238333	0.0208989	1.19037	0.172327
	0.238608	0.00240213	0.23862	0.00354842	0.238616	0.00311694	0.238667	0.0182822	1.19207	0.168142
	0.238941	0.002065	0.238953	0.00288432	0.238949	0.0049177	0.239	0.0210498	1.19373	0.170576
	0.239274	0.00217769	0.239286	0.00320769	0.239282	0.0027716	0.239333	0.0185979	1.19534	0.171486
	0.239608	0.00247638	0.23962	0.00331611	0.239616	0.00509616	0.239667	0.0198215	1.19699	0.167739
	0.239941	0.00175814	0.239953	0.00278271	0.239949	0.0027776	0.24	0.0196342	1.19868	0.17484
	0.240274	0.00241865	0.240286	0.00352583	0.240282	0.00493878	0.240333	0.0190009	1.20045	0.167562
	0.240608	0.00183441	0.24062	0.0025087	0.240616	0.00323025	0.240667	0.020537	1.20214	0.17447
	0.240941	0.00255587	0.240953	0.0038763	0.240949	0.00449468	0.241	0.0185173	1.2038	0.170624
	0.241274	0.00191963	0.241286	0.00257029	0.241282	0.00410091	0.241333	0.0211793	1.20541	0.171
	0.241608	0.00237838	0.24162	0.00376152	0.241616	0.00350827	0.241667	0.0181072	1.20707	0.17333
	0.241941	0.00218385	0.241953	0.00268674	0.241949	0.00485735	0.242	0.0207097	1.20873	0.170006
	0.242274	0.00228353	0.242286	0.00347305	0.242282	0.00322103	0.242333	0.0191055	1.21037	0.175374
	0.242608	0.00226195	0.24262	0.00300067	0.242616	0.00516272	0.242667	0.0203348	1.21202	0.168923
	0.242941	0.00225812	0.242953	0.00284245	0.242949	0.00313688	0.243	0.0197135	1.2137	0.176244
	0.243274	0.00236233	0.243286	0.00354899	0.243282	0.00497559	0.243333	0.019769	1.21537	0.171448
	0.243608	0.00202392	0.24362	0.00280739	0.243616	0.00345287	0.243667	0.0204438	1.21708	0.17298
	0.243941	0.00225105	0.243953	0.00350149	0.243949	0.00431555	0.244	0.0191788	1.21879	0.174593
	0.244274	0.00223091	0.244286	0.00255271	0.244282	0.00421037	0.244333	0.0211643	1.22045	0.173911
	0.244608	0.00227892	0.24462	0.00369556	0.244616	0.00387205	0.244667	0.0188104	1.22205	0.174747
	0.244941	0.00207945	0.244953	0.00257056	0.244949	0.00464725	0.245	0.0209266	1.22372	0.172022
	0.245274	0.00239578	0.245286	0.00372318	0.245282	0.00360014	0.245333	0.0192762	1.2254	0.176609
	0.245608	0.00227038	0.24562	0.00263971	0.245616	0.00449572	0.245667	0.0206039	1.22707	0.171032
	0.245941	0.00247272	0.245953	0.00328724	0.245949	0.00388299	0.246	0.0198273	1.22877	0.17899
	0.246274	0.00221669	0.246286	0.00292522	0.246282	0.00418768	0.246333	0.0202277	1.23038	0.173123
	0.246608	0.0024028	0.24662	0.00314783	0.246616	0.003944	0.246667	0.0203923	1.23204	0.176277
	0.246941	0.00211248	0.246953	0.00340724	0.246949	0.00406068	0.247	0.0197451	1.23372	0.177093
	0.247274	0.00228529	0.247286	0.00279549	0.247282	0.0041865	0.247333	0.0206712	1.23543	0.173297
	0.247608	0.00213886	0.24762	0.00366043	0.247616	0.00409008	0.247667	0.0197742	1.23713	0.180492
	0.247941	0.00233554	0.247953	0.00278047	0.247949	0.00439069	0.248	0.0206026	1.23882	0.171946
	0.248274	0.00217418	0.248286	0.00357978	0.248282	0.00410815	0.248333	0.0200371	1.24047	0.179881
	0.248608	0.00235612	0.24862	0.00296375	0.248616	0.00392762	0.248667	0.0203931	1.24217	0.17368
	0.248941	0.00246678	0.248953	0.00343842	0.248949	0.00437831	0.249	0.0201302	1.24382	0.178916
	0.249274	0.00224136	0.249286	0.00308475	0.249282	0.00397515	0.249333	0.0201036	1.24546	0.177245
	0.249608	0.00258116	0.24962	0.00333367	0.249616	0.00433294	0.249667	0.0201303	1.24711	0.174379
	0.249941	0.00198512	0.249953	0.00313419	0.249949	0.00363636	0.25	0.0201862	1.24876	0.180833
	0.250274	0.00256021	0.250286	0.00349358	0.250282	0.00449665	0.250333	0.0199707	1.2504	0.173598
	0.250608	0.00174498	0.25062	0.00333818	0.250616	0.00388844	0.250667	0.0205695	1.25212	0.181579
	0.250941	0.00270603	0.250953	0.00325076	0.250949	0.00391677	0.251	0.0195848	1.25379	0.174568
	0.251274	0.00175485	0.251286	0.00328475	0.251282	0.00454803	0.251333	0.0209905	1.25545	0.179495
	0.251608	0.00259721	0.25162	0.00330403	0.251616	0.00347281	0.251667	0.0196725	1.25701	0.177417
	0.251941	0.00222528	0.251953	0.00340618	0.251949	0.00495564	0.252	0.0207219	1.25871	0.179307
	0.252274	0.00214239	0.252286	0.00327264	0.252282	0.00330616	0.252333	0.0196883	1.26038	0.179832
	0.252608	0.00245761	0.25262	0.00333246	0.252616	0.00496739	0.252667	0.0203838	1.26207	0.177183
	0.252941	0.00183177	0.252953	0.00304958	0.252949	0.00358358	0.253	0.0205439	1.26373	0.182424
	0.253274	0.0029707	0.253286	0.00363282	0.253282	0.00489711	0.253333	0.0201653	1.26537	0.174317
	0.253608	0.00144321	0.25362	0.00299774	0.253616	0.00409607	0.253667	0.0212163	1.267	0.183946
	0.253941	0.00301109	0.253953	0.00373618	0.253949	0.0042294	0.254	0.0195544	1.26871	0.177002
	0.254274	0.00170231	0.254286	0.00300671	0.254282	0.00504014	0.254333	0.0212516	1.27043	0.18129
	0.254608	0.00274832	0.25462	0.00371234	0.254616	0.00384612	0.254667	0.0193886	1.27216	0.181779
	0.254941	0.00201995	0.254953	0.00268533	0.254949	0.00519342	0.255	0.0212255	1.27382	0.178128
	0.255274	0.00235226	0.255286	0.00368108	0.255282	0.00336429	0.255333	0.019666	1.27544	0.184237
	0.255608	0.00228711	0.25562	0.00315763	0.255616	0.00539252	0.255667	0.0208093	1.27708	0.177211
	0.255941	0.00202156	0.255953	0.00344661	0.255949	0.00331356	0.256	0.0207293	1.27879	0.184928
	0.256274	0.00260988	0.256286	0.00327201	0.256282	0.00519665	0.256333	0.0201949	1.28049	0.178502
	0.256608	0.00186256	0.25662	0.0029661	0.256616	0.00387053	0.256667	0.0217243	1.28216	0.183643
	0.256941	0.00283573	0.256953	0.00357506	0.256949	0.00446121	0.257	0.0193819	1.28381	0.18182
	0.257274	0.00178122	0.257286	0.00279572	0.257282	0.00467728	0.257333	0.0221558	1.28549	0.182399
	0.257608	0.00299444	0.25762	0.00392281	0.257616	0.00386218	0.257667	0.0191326	1.28713	0.185189
	0.257941	0.00177767	0.257953	0.0025604	0.257949	0.00518296	0.258	0.0220712	1.28881	0.180127
	0.258274	0.00272789	0.258286	0.0037713	0.258282	0.00347758	0.258333	0.0200878	1.29047	0.185776
	0.258608	0.00210227	0.25862	0.0030245	0.258616	0.00532073	0.258667	0.0210867	1.29206	0.180855
	0.258941	0.0025165	0.258953	0.00369368	0.258949	0.00357098	0.259	0.0208806	1.29367	0.185228
	0.259274	0.00241072	0.259286	0.00334464	0.259282	0.00503046	0.259333	0.0202351	1.29533	0.181966
	0.259608	0.00230039	0.25962	0.00320289	0.259616	0.00395077	0.259667	0.0218673	1.297	0.184308
	0.259941	0.002754	0.259953	0.00372997	0.259949	0.004662	0.26	0.0198437	1.29866	0.185494
	0.260274	0.0022761	0.260286	0.00270416	0.260282	0.00414077	0.260333	0.0221953	1.30033	0.183771
	0.260608	0.00278247	0.26062	0.0040434	0.260616	0.00422667	0.260667	0.0198649	1.30197	0.188181
	0.260941	0.00215121	0.260953	0.00293368	0.260949	0.00468404	0.261	0.0218502	1.30367	0.181697
	0.261274	0.0027449	0.261286	0.00379513	0.261282	0.00385509	0.261333	0.0206859	1.30535	0.187727
	0.261608	0.00207124	0.26162	0.00320797	0.261616	0.00478516	0.261667	0.0215154	1.30712	0.183982
	0.261941	0.00268476	0.261953	0.00386209	0.261949	0.00405905	0.262	0.0208874	1.30883	0.185876
	0.262274	0.0022737	0.262286	0.00334704	0.262282	0.00437226	0.262333	0.0207157	1.31049	0.186893
	0.262608	0.00252233	0.26262	0.00345562	0.262616	0.00448591	0.262667	0.0216614	1.31214	0.185316
	0.262941	0.00266433	0.262953	0.0036887	0.262949	0.00428731	0.263	0.0203558	1.3138	0.187926
	0.263274	0.00245297	0.263286	0.00304872	0.263282	0.00449747	0.263333	0.0219363	1.31549	0.183827
	0.263608	0.00256795	0.26362	0.00380215	0.263616	0.0043608	0.263667	0.0204983	1.31712	0.190845
	0.263941	0.00228423	0.263953	0.00327711	0.263949	0.00436425	0.264	0.0214772	1.31878	0.182756
	0.264274	0.00240524	0.264286	0.00387109	0.264282	0.00486194	0.264333	0.0208211	1.32044	0.189503
	0.264608	0.00240738	0.26462	0.00315237	0.264616	0.00401244	0.264667	0.0212921	1.32214	0.186394
	0.264941	0.00244266	0.264953	0.00388057	0.264949	0.0052992	0.265	0.0212197	1.32383	0.187298
	0.265274	0.00241468	0.265286	0.00292329	0.265282	0.0038052	0.265333	0.0213249	1.32549	0.189877
	0.265608	0.00255393	0.26562	0.00387331	0.265616	0.00533651	0.265667	0.0213278	1.32714	0.185648
	0.265941	0.00225318	0.265953	0.00307377	0.265949	0.00414327	0.266	0.0208378	1.32877	0.191698
	0.266274	0.00265478	0.266286	0.003799	0.266282	0.00508145	0.266333	0.0213768	1.33039	0.186368
	0.266608	0.00218802	0.26662	0.00335294	0.266616	0.00441721	0.266667	0.0215953	1.33202	0.19024
	0.266941	0.00258227	0.266953	0.00375256	0.266949	0.0043677	0.267	0.0209486	1.33372	0.187311
	0.267274	0.00220275	0.267286	0.00348144	0.267282	0.00522372	0.267333	0.0214773	1.3354	0.18918
	0.267608	0.00264399	0.26762	0.0037303	0.267616	0.00379608	0.267667	0.0209758	1.33706	0.190537
	0.267941	0.00233071	0.267953	0.00383383	0.267949	0.00568295	0.268	0.0214481	1.3387	0.187305
	0.268274	0.00258498	0.268286	0.00352522	0.268282	0.00389032	0.268333	0.0209788	1.34038	0.192742
	0.268608	0.00268383	0.26862	0.00384518	0.268616	0.00561673	0.268667	0.021705	1.34211	0.187877
	0.268941	0.0023129	0.268953	0.00324901	0.268949	0.00404926	0.269	0.0213327	1.34381	0.192237
	0.269274	0.00282124	0.269286	0.00388827	0.269282	0.00512118	0.269333	0.0208576	1.34548	0.188369
	0.269608	0.00207228	0.26962	0.00342997	0.269616	0.0042707	0.269667	0.0223245	1.34714	0.191912
	0.269941	0.00303288	0.269953	0.00383428	0.269949	0.00471286	0.27	0.0201146	1.34879	0.189195
	0.270274	0.00202951	0.270286	0.0031366	0.270282	0.00503976	0.270333	0.0227227	1.35044	0.190717
	0.270608	0.00297245	0.27062	0.00409977	0.270616	0.00407769	0.270667	0.0202766	1.3521	0.194294
	0.270941	0.00217583	0.270953	0.00308031	0.270949	0.00566866	0.271	0.0227212	1.35376	0.187765
	0.271274	0.00283174	0.271286	0.0041094	0.271282	0.00362214	0.271333	0.0205469	1.3554	0.196175
	0.271608	0.00245099	0.27162	0.00348773	0.271616	0.00589128	0.271667	0.0221216	1.35702	0.187699
	0.271941	0.00233503	0.271953	0.00355225	0.271949	0.00375818	0.272	0.0215888	1.35868	0.195643
	0.272274	0.0028264	0.272286	0.00367854	0.272282	0.00579259	0.272333	0.0210612	1.36036	0.191663
	0.272608	0.00219081	0.27262	0.0030282	0.272616	0.00416046	0.272667	0.022491	1.36205	0.191371
	0.272941	0.00316431	0.272953	0.00423834	0.272949	0.00523087	0.273	0.0202786	1.36365	0.195767
	0.273274	0.00209494	0.273286	0.00265527	0.273282	0.00485024	0.273333	0.0229742	1.36536	0.189645
	0.273608	0.00315839	0.27362	0.00449342	0.273616	0.00432584	0.273667	0.0206768	1.36705	0.197357
	0.273941	0.00220372	0.273953	0.00295643	0.273949	0.00538555	0.274	0.0229971	1.36876	0.189674
	0.274274	0.00307661	0.274286	0.00441332	0.274282	0.00399446	0.274333	0.0210753	1.37046	0.197217
	0.274608	0.00232171	0.27462	0.00342473	0.274616	0.00570124	0.274667	0.0224179	1.37212	0.192714
	0.274941	0.00265777	0.274953	0.00385875	0.274949	0.00377864	0.275	0.0218106	1.37372	0.195501
	0.275274	0.00260077	0.275286	0.00362907	0.275282	0.00578074	0.275333	0.0214636	1.37532	0.196405
	0.275608	0.00231746	0.27562	0.00344055	0.275616	0.00426073	0.275667	0.0228887	1.37703	0.193055
	0.275941	0.00295911	0.275953	0.00401189	0.275949	0.00514112	0.276	0.0210024	1.37875	0.197701
	0.276274	0.00223054	0.276286	0.00302378	0.276282	0.0049661	0.276333	0.0228029	1.38041	0.192297
	0.276608	0.0032175	0.27662	0.00441389	0.276616	0.00440102	0.276667	0.020845	1.38207	0.198842
	0.276941	0.00228796	0.276953	0.00317935	0.276949	0.00533554	0.277	0.0229317	1.38372	0.192384
	0.277274	0.00308233	0.277286	0.00431851	0.277282	0.004257	0.277333	0.0211901	1.38536	0.199426
	0.277608	0.00224808	0.27762	0.00311337	0.277616	0.00549629	0.277667	0.0226663	1.38703	0.193938
	0.277941	0.00296679	0.277953	0.00410088	0.277949	0.00454736	0.278	0.0219734	1.38866	0.196233
	0.278274	0.00255058	0.278286	0.00350414	0.278282	0.00474843	0.278333	0.0219112	1.39033	0.199376
	0.278608	0.0026304	0.27862	0.00377771	0.278616	0.00477291	0.278667	0.0223903	1.39201	0.192871
	0.278941	0.00265697	0.278953	0.00379562	0.278949	0.00488346	0.279	0.0216586	1.39367	0.202508
	0.279274	0.00250232	0.279286	0.00367056	0.279282	0.00492427	0.279333	0.0228157	1.39538	0.194253
	0.279608	0.00293105	0.27962	0.00399708	0.279616	0.00474175	0.279667	0.0214657	1.39708	0.199841
	0.279941	0.00228419	0.279953	0.00351247	0.279949	0.00478022	0.28	0.0228249	1.39873	0.196839
	0.280274	0.00292953	0.280286	0.00393891	0.280282	0.0050352	0.280333	0.0216703	1.40038	0.198308
	0.280608	0.00231892	0.28062	0.00358963	0.280616	0.00463601	0.280667	0.0226841	1.40207	0.199756
	0.280941	0.00269163	0.280953	0.00387126	0.280949	0.00529402	0.281	0.0220087	1.40378	0.194849
	0.281274	0.00245436	0.281286	0.00361411	0.281282	0.00471764	0.281333	0.0224588	1.40548	0.20221
	0.281608	0.00271591	0.28162	0.00407495	0.281616	0.00518492	0.281667	0.022121	1.40716	0.194876
	0.281941	0.00251211	0.281953	0.00379133	0.281949	0.00473874	0.282	0.0219631	1.40879	0.20305
	0.282274	0.00271427	0.282286	0.003979	0.282282	0.00515731	0.282333	0.0224026	1.41039	0.195986
	0.282608	0.0025012	0.28262	0.00370653	0.282616	0.00498608	0.282667	0.0223266	1.41204	0.201592
	0.282941	0.00268819	0.282953	0.00396032	0.282949	0.00470511	0.283	0.0220676	1.41383	0.198752
	0.283274	0.00258806	0.283286	0.00385	0.283282	0.00567	0.283333	0.0225594	1.41547	0.19892
	0.283608	0.00282101	0.28362	0.00396238	0.283616	0.00436447	0.283667	0.0217541	1.41714	0.202247
	0.283941	0.00244113	0.283953	0.00384256	0.283949	0.00582236	0.284	0.0227623	1.4188	0.19882
	0.284274	0.00269404	0.284286	0.00392666	0.284282	0.0044111	0.284333	0.0221015	1.42041	0.202862
	0.284608	0.00272227	0.28462	0.00379732	0.284616	0.0060356	0.284667	0.0225883	1.42207	0.197625
	0.284941	0.00267861	0.284953	0.00389279	0.284949	0.00424751	0.285	0.0224574	1.42372	0.204676
	0.285274	0.0028262	0.285286	0.00407715	0.285282	0.00567183	0.285333	0.0222445	1.42538	0.199847
	0.285608	0.00232951	0.28562	0.00355449	0.285616	0.0045349	0.285667	0.0230818	1.42706	0.202919
	0.285941	0.0030665	0.285953	0.00418517	0.285949	0.00531001	0.286	0.0217635	1.42868	0.203772
	0.286274	0.00209795	0.286286	0.00339932	0.286282	0.00525058	0.286333	0.0236247	1.43034	0.200585
	0.286608	0.00334227	0.28662	0.00425357	0.286616	0.00457586	0.286667	0.0216242	1.43203	0.204884
	0.286941	0.00217871	0.286953	0.00300931	0.286949	0.00588042	0.287	0.0233385	1.4337	0.199847
	0.287274	0.00325052	0.287286	0.00421223	0.287282	0.00451737	0.287333	0.021871	1.43532	0.205728
	0.287608	0.0023132	0.28762	0.00370015	0.287616	0.00622996	0.287667	0.0229068	1.43702	0.200232
	0.287941	0.00283513	0.287953	0.00389431	0.287949	0.00415673	0.288	0.0229839	1.4387	0.204467
	0.288274	0.00290182	0.288286	0.0040052	0.288282	0.00603174	0.288333	0.0218139	1.44039	0.203677
	0.288608	0.00258654	0.28862	0.00422228	0.288616	0.00407922	0.288667	0.023684	1.44208	0.202117
	0.288941	0.00307979	0.288953	0.00444136	0.288949	0.00540443	0.289	0.0215976	1.44375	0.208355
	0.289274	0.00217652	0.289286	0.00338829	0.289282	0.00505184	0.289333	0.0243519	1.44536	0.200082
	0.289608	0.00334853	0.28962	0.0048609	0.289616	0.00507191	0.289667	0.0214167	1.44706	0.208053
	0.289941	0.00212236	0.289953	0.00306565	0.289949	0.00559391	0.29	0.0237827	1.44879	0.202692
	0.290274	0.00351001	0.290286	0.00437006	0.290282	0.0046452	0.290333	0.0220674	1.45048	0.206212
	0.290608	0.00247685	0.29062	0.00339559	0.290616	0.00579392	0.290667	0.0229354	1.45214	0.205036
	0.290941	0.0031983	0.290953	0.00426979	0.290949	0.00442696	0.291	0.0229276	1.45382	0.205423
	0.291274	0.00259035	0.291286	0.00361953	0.291282	0.00585091	0.291333	0.0225132	1.45544	0.207149
	0.291608	0.00298314	0.29162	0.00392249	0.291616	0.00471576	0.291667	0.0239728	1.45714	0.204415
	0.291941	0.00299775	0.291953	0.0043206	0.291949	0.00557909	0.292	0.0217881	1.45882	0.208533
	0.292274	0.00243389	0.292286	0.00364894	0.292282	0.00499781	0.292333	0.0242299	1.46043	0.204576
	0.292608	0.00345019	0.29262	0.00469542	0.292616	0.00539394	0.292667	0.0213538	1.46205	0.209061
	0.292941	0.00208111	0.292953	0.00348349	0.292949	0.00554109	0.293	0.0242919	1.46373	0.20501
	0.293274	0.00343503	0.293286	0.00453998	0.293282	0.0051992	0.293333	0.0216647	1.46539	0.208242
	0.293608	0.00232706	0.29362	0.00344344	0.293616	0.00547574	0.293667	0.0235475	1.46709	0.207563
	0.293941	0.00315798	0.293953	0.00439389	0.293949	0.00488426	0.294	0.0227028	1.46875	0.207014
	0.294274	0.00248235	0.294286	0.00364698	0.294282	0.00535148	0.294333	0.0233999	1.47037	0.209312
	0.294608	0.00303784	0.29462	0.00432571	0.294616	0.00533403	0.294667	0.0232269	1.472	0.204754
	0.294941	0.00285208	0.294953	0.00392118	0.294949	0.00522003	0.295	0.0224311	1.47368	0.21222
	0.295274	0.0027017	0.295286	0.00398124	0.295282	0.00537681	0.295333	0.0237211	1.47538	0.204309
	0.295608	0.00331783	0.29562	0.00450054	0.295616	0.00522036	0.295667	0.0223847	1.47707	0.211981
	0.295941	0.00211834	0.295953	0.00374887	0.295949	0.0052759	0.296	0.0238712	1.47875	0.208081
	0.296274	0.00335812	0.296286	0.00431222	0.296282	0.00561666	0.296333	0.0229286	1.48034	0.205909
	0.296608	0.00229078	0.29662	0.00376415	0.296616	0.00539178	0.296667	0.0237124	1.48202	0.21299
	0.296941	0.00325948	0.296953	0.00426293	0.296949	0.00582943	0.297	0.0229652	1.4837	0.206039
	0.297274	0.00260393	0.297286	0.0038424	0.297282	0.00509734	0.297333	0.023225	1.4854	0.214546
	0.297608	0.00295683	0.29762	0.00426703	0.297616	0.00590084	0.297667	0.0231316	1.48711	0.207219
	0.297941	0.00271653	0.297953	0.00393027	0.297949	0.00476484	0.298	0.0230381	1.48882	0.211927
	0.298274	0.0026925	0.298286	0.00443915	0.298282	0.00597706	0.298333	0.0234888	1.49049	0.210578
	0.298608	0.00291891	0.29862	0.00376804	0.298616	0.00502466	0.298667	0.0234644	1.49213	0.210629
	0.298941	0.00278357	0.298953	0.00451593	0.298949	0.00542746	0.299	0.0232853	1.49379	0.212452
	0.299274	0.00292659	0.299286	0.00343177	0.299282	0.00534617	0.299333	0.0234295	1.49548	0.209106
	0.299608	0.00263956	0.29962	0.00451443	0.299616	0.00520812	0.299667	0.0232945	1.49708	0.214918
	0.299941	0.0028569	0.299953	0.00365912	0.299949	0.00619746	0.3	0.0239366	1.49874	0.20793
	0.300274	0.00281275	0.300286	0.00421843	0.300282	0.00461737	0.300333	0.0231874	1.50046	0.215582
	0.300608	0.00285063	0.30062	0.00410093	0.300616	0.00656009	0.300667	0.0236168	1.50213	0.209799
	0.300941	0.00288079	0.300953	0.00392405	0.300949	0.00435953	0.301	0.0231772	1.5038	0.213977
	0.301274	0.00281026	0.301286	0.00451256	0.301282	0.00624403	0.301333	0.0233105	1.50538	0.211593
	0.301608	0.00290396	0.30162	0.00365232	0.301616	0.00499367	0.301667	0.0239507	1.50699	0.212707
	0.301941	0.00306745	0.301953	0.0046355	0.301949	0.00577851	0.302	0.0227268	1.50869	0.214755
	0.302274	0.00279071	0.302286	0.0033401	0.302282	0.00555741	0.302333	0.0243952	1.51035	0.209999
	0.302608	0.00329389	0.30262	0.00463021	0.302616	0.00499987	0.302667	0.0226498	1.51207	0.216685
	0.302941	0.00266495	0.302953	0.00351044	0.302949	0.00624256	0.303	0.0245241	1.51377	0.209747
	0.303274	0.003173	0.303286	0.00434317	0.303282	0.00451901	0.303333	0.0229026	1.5154	0.217006
	0.303608	0.0027765	0.30362	0.00388224	0.303616	0.0069118	0.303667	0.0243647	1.51706	0.213241
	0.303941	0.0030675	0.303953	0.00429169	0.303949	0.00446679	0.304	0.0234221	1.51876	0.213275
	0.304274	0.00296736	0.304286	0.00402042	0.304282	0.00670427	0.304333	0.0235585	1.52046	0.220947
	0.304608	0.00293084	0.30462	0.00402528	0.304616	0.00483201	0.304667	0.0243223	1.52216	0.212149
	0.304941	0.00307296	0.304953	0.00454255	0.304949	0.00626163	0.305	0.0227931	1.52383	0.218499
	0.305274	0.00265884	0.305286	0.00352632	0.305282	0.00531389	0.305333	0.0249346	1.52548	0.210751
	0.305608	0.00341183	0.30562	0.00492697	0.305616	0.00577817	0.305667	0.0224908	1.52713	0.220484
	0.305941	0.00243787	0.305953	0.00368945	0.305949	0.00569416	0.306	0.0248557	1.52879	0.213391
	0.306274	0.00351932	0.306286	0.00480654	0.306282	0.00518496	0.306333	0.0228108	1.5305	0.216951
	0.306608	0.00244689	0.30662	0.00352223	0.306616	0.00637891	0.306667	0.0245459	1.53212	0.217083
	0.306941	0.00349778	0.306953	0.0046091	0.306949	0.00469807	0.307	0.0231951	1.53374	0.214111
	0.307274	0.00268626	0.307286	0.00384894	0.307282	0.00637028	0.307333	0.023888	1.53538	0.219547
	0.307608	0.00313529	0.30762	0.00409992	0.307616	0.00487879	0.307667	0.0245619	1.53702	0.213481
	0.307941	0.00310183	0.307953	0.00453376	0.307949	0.00623322	0.308	0.0231405	1.53873	0.219301
	0.308274	0.00249674	0.308286	0.00386343	0.308282	0.00503351	0.308333	0.0248333	1.54041	0.214751
	0.308608	0.00348822	0.30862	0.00464192	0.308616	0.00606507	0.308667	0.0230882	1.54204	0.218285
	0.308941	0.00222374	0.308953	0.00363248	0.308949	0.0053669	0.309	0.0253528	1.54367	0.217053
	0.309274	0.00391085	0.309286	0.00503323	0.309282	0.005254	0.309333	0.0230916	1.54531	0.218041
	0.309608	0.0021781	0.30962	0.00374025	0.309616	0.00577682	0.309667	0.0248279	1.54701	0.219595
	0.309941	0.00373974	0.309953	0.00464665	0.309949	0.00524953	0.31	0.023449	1.54866	0.217037
	0.310274	0.0024054	0.310286	0.00395027	0.310282	0.00601562	0.310333	0.0242272	1.55034	0.222018
	0.310608	0.00329851	0.31062	0.00439266	0.310616	0.00566685	0.310667	0.0240772	1.55198	0.214581
	0.310941	0.00287952	0.310953	0.00430702	0.310949	0.00570881	0.311	0.0238156	1.55368	0.222004
	0.311274	0.00304104	0.311286	0.00414806	0.311282	0.00555767	0.311333	0.0243238	1.55539	0.217014
	0.311608	0.0033385	0.31162	0.00460434	0.311616	0.00571887	0.311667	0.0233867	1.55713	0.220613
	0.311941	0.00249436	0.311953	0.0041656	0.311949	0.00604474	0.312	0.0249559	1.55881	0.22098
	0.312274	0.00354799	0.312286	0.00454106	0.312282	0.00577427	0.312333	0.0235243	1.56048	0.216787
	0.312608	0.00246906	0.31262	0.00429319	0.312616	0.00584256	0.312667	0.0247898	1.56214	0.224878
	0.312941	0.00353885	0.312953	0.00437345	0.312949	0.00591327	0.313	0.023567	1.56374	0.213263
	0.313274	0.0027111	0.313286	0.00435138	0.313282	0.00536079	0.313333	0.0244839	1.56541	0.226006
	0.313608	0.00323569	0.31362	0.00440851	0.313616	0.00626977	0.313667	0.0238668	1.56708	0.217123
	0.313941	0.00305036	0.313953	0.00419127	0.313949	0.00533006	0.314	0.0244264	1.56868	0.223969
	0.314274	0.00289936	0.314286	0.00449	0.314282	0.00646413	0.314333	0.0240215	1.57033	0.222003
	0.314608	0.00322876	0.31462	0.00412187	0.314616	0.00540447	0.314667	0.0245367	1.57202	0.218914
	0.314941	0.00281942	0.314953	0.00474947	0.314949	0.00620441	0.315	0.0243387	1.5737	0.224344
	0.315274	0.00320064	0.315286	0.00408914	0.315282	0.0059764	0.315333	0.0242917	1.57538	0.220254
	0.315608	0.00281929	0.31562	0.00479831	0.315616	0.00552341	0.315667	0.0244602	1.57702	0.223956
	0.315941	0.00326807	0.315953	0.00419185	0.315949	0.00674749	0.316	0.0241724	1.57866	0.21934
	0.316274	0.00293354	0.316286	0.0044736	0.316282	0.00496377	0.316333	0.024383	1.58035	0.224728
	0.316608	0.00327913	0.31662	0.00450958	0.316616	0.00682512	0.316667	0.0241146	1.58207	0.221694
	0.316941	0.00317648	0.316953	0.00420278	0.316949	0.00495431	0.317	0.0246335	1.58375	0.223421
	0.317274	0.00301418	0.317286	0.00475983	0.317282	0.0068693	0.317333	0.0242165	1.58544	0.225291
	0.317608	0.00307769	0.31762	0.00380767	0.317616	0.00486818	0.317667	0.0250581	1.58704	0.222303
	0.317941	0.00308004	0.317953	0.00491149	0.317949	0.00662115	0.318	0.02401	1.58868	0.226695
	0.318274	0.00314674	0.318286	0.00388908	0.318282	0.00533805	0.318333	0.0250792	1.59034	0.22159
	0.318608	0.00333434	0.31862	0.00488876	0.318616	0.00594359	0.318667	0.0240138	1.59213	0.228283
	0.318941	0.00283428	0.318953	0.00361561	0.318949	0.00642233	0.319	0.0256082	1.59383	0.222894
	0.319274	0.00342713	0.319286	0.00489705	0.319282	0.00527493	0.319333	0.0239361	1.59549	0.226553
	0.319608	0.0027006	0.31962	0.00390272	0.319616	0.00671111	0.319667	0.0253629	1.59715	0.226297
	0.319941	0.003388	0.319953	0.00457535	0.319949	0.00498	0.32	0.0245745	1.59878	0.223826
	0.320274	0.00300533	0.320286	0.00445807	0.320282	0.00660407	0.320333	0.0244767	1.60043	0.229965
	0.320608	0.00313816	0.32062	0.00424555	0.320616	0.00513379	0.320667	0.024969	1.60209	0.220099
	0.320941	0.00326476	0.320953	0.00479834	0.320949	0.00659539	0.321	0.0240506	1.60369	0.232046
	0.321274	0.00282671	0.321286	0.00398343	0.321282	0.00546071	0.321333	0.0257576	1.60533	0.222738
	0.321608	0.00342217	0.32162	0.00506509	0.321616	0.00630555	0.321667	0.0234722	1.60702	0.228641
	0.321941	0.00260151	0.321953	0.00384547	0.321949	0.00609562	0.322	0.0262769	1.60869	0.226256
	0.322274	0.00377967	0.322286	0.00529517	0.322282	0.00564516	0.322333	0.0237711	1.61037	0.227484
	0.322608	0.00254141	0.32262	0.00373264	0.322616	0.00631032	0.322667	0.0257864	1.61201	0.227457
	0.322941	0.0036225	0.322953	0.00526087	0.322949	0.00516692	0.323	0.0240054	1.61366	0.225072
	0.323274	0.00265454	0.323286	0.00421715	0.323282	0.00684284	0.323333	0.0253601	1.61532	0.229631
	0.323608	0.00328395	0.32362	0.00479829	0.323616	0.0051984	0.323667	0.0248089	1.61699	0.225082
	0.323941	0.00319651	0.323953	0.00442566	0.323949	0.00664648	0.324	0.0243475	1.61868	0.230948
	0.324274	0.00288515	0.324286	0.00431966	0.324282	0.00558628	0.324333	0.02574	1.62038	0.227171
	0.324608	0.00355137	0.32462	0.00528893	0.324616	0.00627651	0.324667	0.023658	1.62203	0.22914
	0.324941	0.0024339	0.324953	0.00411335	0.324949	0.00607814	0.325	0.0260377	1.62367	0.230364
	0.325274	0.00386871	0.325286	0.00516295	0.325282	0.0058652	0.325333	0.0239632	1.62536	0.22699
	0.325608	0.00240829	0.32562	0.00414661	0.325616	0.00632704	0.325667	0.025842	1.62714	0.231644
	0.325941	0.00388013	0.325953	0.0050349	0.325949	0.00594771	0.326	0.024263	1.62883	0.226607
	0.326274	0.00255003	0.326286	0.00433009	0.326282	0.00623136	0.326333	0.0254374	1.63049	0.231469
	0.326608	0.00350619	0.32662	0.00473113	0.326616	0.00576738	0.326667	0.0249159	1.63217	0.226003
	0.326941	0.00300787	0.326953	0.00434983	0.326949	0.00622001	0.327	0.0251283	1.63376	0.231942
	0.327274	0.00302758	0.327286	0.00484867	0.327282	0.00623847	0.327333	0.0251205	1.63543	0.230968
	0.327608	0.00349461	0.32762	0.00444183	0.327616	0.00624486	0.327667	0.0247398	1.63708	0.229433
	0.327941	0.00251846	0.327953	0.00454645	0.327949	0.00607741	0.328	0.0253478	1.63874	0.233782
	0.328274	0.00385691	0.328286	0.00461791	0.328282	0.00629871	0.328333	0.0246307	1.64031	0.227854
	0.328608	0.00228879	0.32862	0.00451551	0.328616	0.00597658	0.328667	0.0257987	1.64201	0.235282
	0.328941	0.00412465	0.328953	0.00481958	0.328949	0.00678273	0.329	0.02466	1.64369	0.227766
	0.329274	0.00235798	0.329286	0.00441612	0.329282	0.00574755	0.329333	0.0257919	1.64538	0.23531
	0.329608	0.00372307	0.32962	0.00484546	0.329616	0.00689734	0.329667	0.0249779	1.64708	0.229873
	0.329941	0.00298617	0.329953	0.00451613	0.329949	0.0055594	0.33	0.0254341	1.64868	0.23368
	0.330274	0.0032704	0.330286	0.00509048	0.330282	0.00694918	0.330333	0.0250754	1.65034	0.23244
	0.330608	0.00332984	0.33062	0.0041916	0.330616	0.00583074	0.330667	0.0254186	1.652	0.231198
	0.330941	0.00303595	0.330953	0.00485032	0.330949	0.00688732	0.331	0.0253513	1.65368	0.236882
	0.331274	0.0036897	0.331286	0.00414867	0.331282	0.00633473	0.331333	0.0251509	1.65538	0.228917
	0.331608	0.00270614	0.33162	0.00503096	0.331616	0.00608935	0.331667	0.0255397	1.65704	0.236916
	0.331941	0.00361384	0.331953	0.0042957	0.331949	0.00695304	0.332	0.0254157	1.65866	0.234265
	0.332274	0.00301044	0.332286	0.0047533	0.332282	0.00531964	0.332333	0.0257651	1.66035	0.234414
	0.332608	0.00349032	0.33262	0.00456438	0.332616	0.00716248	0.332667	0.0255617	1.66207	0.235034
	0.332941	0.00304051	0.332953	0.00442242	0.332949	0.00531988	0.333	0.0257411	1.66379	0.234551
	0.333274	0.00337778	0.333286	0.00500588	0.333282	0.00731879	0.333333	0.025444	1.6655	0.236522
	0.333608	0.00329606	0.33362	0.00425989	0.333616	0.00539286	0.333667	0.02591	1.66716	0.232701
	0.333941	0.00325242	0.333953	0.00513786	0.333949	0.00714539	0.334	0.0252495	1.66881	0.238537
	0.334274	0.00332154	0.334286	0.00422277	0.334282	0.00593414	0.334333	0.026099	1.67044	0.232321
	0.334608	0.0033176	0.33462	0.00514828	0.334616	0.00610549	0.334667	0.0251627	1.67214	0.238356
	0.334941	0.00333273	0.334953	0.00421899	0.334949	0.00655849	0.335	0.026041	1.67381	0.234447
	0.335274	0.00356089	0.335286	0.00510961	0.335282	0.005521	0.335333	0.025235	1.67543	0.235112
	0.335608	0.00318493	0.33562	0.00448823	0.335616	0.00731217	0.335667	0.0261421	1.67708	0.239733
	0.335941	0.00346088	0.335953	0.00497463	0.335949	0.00495778	0.336	0.0250145	1.67873	0.232011
	0.336274	0.00321515	0.336286	0.00456318	0.336282	0.00745674	0.336333	0.0259988	1.68034	0.24208
	0.336608	0.00328756	0.33662	0.0044739	0.336616	0.00540256	0.336667	0.025718	1.68205	0.231899
	0.336941	0.00339662	0.336953	0.0054876	0.336949	0.00721494	0.337	0.0255225	1.68373	0.242692
	0.337274	0.00310771	0.337286	0.0039825	0.337282	0.00589399	0.337333	0.0265902	1.68533	0.233973
	0.337608	0.00351456	0.33762	0.00538607	0.337616	0.00676859	0.337667	0.0248891	1.687	0.238546
	0.337941	0.00324465	0.337953	0.00406319	0.337949	0.00664134	0.338	0.0268938	1.68871	0.239332
	0.338274	0.00361191	0.338286	0.00534152	0.338282	0.00613687	0.338333	0.0247364	1.69041	0.234962
	0.338608	0.00314268	0.33862	0.00437232	0.338616	0.00723123	0.338667	0.0267762	1.6921	0.242209
	0.338941	0.00363602	0.338953	0.00517878	0.338949	0.00568466	0.339	0.0248228	1.69371	0.235689
	0.339274	0.00301191	0.339286	0.00463646	0.339282	0.00707168	0.339333	0.0263735	1.69536	0.240756
	0.339608	0.00350865	0.33962	0.00472233	0.339616	0.00608452	0.339667	0.0254736	1.69703	0.237397
	0.339941	0.00323195	0.339953	0.00498559	0.339949	0.00703134	0.34	0.0258392	1.69875	0.240357
	0.340274	0.00314819	0.340286	0.00436003	0.340282	0.00620209	0.340333	0.0263818	1.70044	0.239615
	0.340608	0.00353202	0.34062	0.00514382	0.340616	0.00692028	0.340667	0.0251675	1.70215	0.240879
	0.340941	0.00291508	0.340953	0.00422021	0.340949	0.00635634	0.341	0.0269113	1.70382	0.240442
	0.341274	0.00390903	0.341286	0.00540281	0.341282	0.0067213	0.341333	0.024729	1.70548	0.237349
	0.341608	0.00274882	0.34162	0.00428149	0.341616	0.00674736	0.341667	0.026879	1.70716	0.244789
	0.341941	0.00387582	0.341953	0.00521209	0.341949	0.006527	0.342	0.02457	1.70881	0.237193
	0.342274	0.00262554	0.342286	0.0043843	0.342282	0.00689715	0.342333	0.027018	1.71049	0.244304
	0.342608	0.00366037	0.34262	0.00497774	0.342616	0.00650339	0.342667	0.0250079	1.71206	0.241021
	0.342941	0.00314806	0.342953	0.00475975	0.342949	0.00677604	0.343	0.0264285	1.71373	0.241397
	0.343274	0.00346228	0.343286	0.00476488	0.343282	0.00666049	0.343333	0.0257749	1.71539	0.244385
	0.343608	0.00351273	0.34362	0.00507827	0.343616	0.00680872	0.343667	0.0260557	1.71705	0.238165
	0.343941	0.0029808	0.343953	0.00479097	0.343949	0.00673955	0.344	0.0263052	1.71876	0.249124
	0.344274	0.00401379	0.344286	0.00510056	0.344282	0.00668745	0.344333	0.0255995	1.72041	0.23568
	0.344608	0.00269574	0.34462	0.00447695	0.344616	0.00675512	0.344667	0.0267016	1.72204	0.248001
	0.344941	0.0040318	0.344953	0.00500023	0.344949	0.00696221	0.345	0.0253261	1.72366	0.238863
	0.345274	0.0029261	0.345286	0.00469482	0.345282	0.00639645	0.345333	0.02715	1.72532	0.246232
	0.345608	0.00388001	0.34562	0.00501855	0.345616	0.00712959	0.345667	0.0254245	1.72703	0.243075
	0.345941	0.00311984	0.345953	0.00480007	0.345949	0.00645346	0.346	0.0270718	1.72866	0.242304
	0.346274	0.00353252	0.346286	0.0049458	0.346282	0.00724572	0.346333	0.0256892	1.73032	0.246365
	0.346608	0.00362318	0.34662	0.00467174	0.346616	0.00613835	0.346667	0.0267671	1.73202	0.242276
	0.346941	0.00326968	0.346953	0.00495815	0.346949	0.00708277	0.347	0.025914	1.73373	0.247377
	0.347274	0.00393614	0.347286	0.00460867	0.347282	0.00665583	0.347333	0.0266285	1.73546	0.243256
	0.347608	0.00291192	0.34762	0.00510726	0.347616	0.00671138	0.347667	0.0267756	1.73716	0.248369
	0.347941	0.00381933	0.347953	0.00468232	0.347949	0.00718116	0.348	0.0263835	1.73882	0.243963
	0.348274	0.00312845	0.348286	0.00512367	0.348282	0.00605279	0.348333	0.0269236	1.74043	0.245577
	0.348608	0.00386939	0.34862	0.00485718	0.348616	0.00781001	0.348667	0.0264769	1.74211	0.248128
	0.348941	0.00320066	0.348953	0.00492782	0.348949	0.00566335	0.349	0.0267848	1.74378	0.243542
	0.349274	0.00370103	0.349286	0.00513342	0.349282	0.00770837	0.349333	0.0262603	1.74547	0.248156
	0.349608	0.00342076	0.34962	0.00427924	0.349616	0.00556799	0.349667	0.0269617	1.74709	0.24327
	0.349941	0.00362732	0.349953	0.00560647	0.349949	0.00740291	0.35	0.0262877	1.74873	0.249114
	0.350274	0.00359767	0.350286	0.00421383	0.350282	0.00639813	0.350333	0.0270842	1.75036	0.244655
	0.350608	0.00330109	0.35062	0.00572842	0.350616	0.00683928	0.350667	0.0261799	1.75199	0.249208
	0.350941	0.00371525	0.350953	0.00435697	0.350949	0.00710626	0.351	0.0271465	1.75371	0.247297
	0.351274	0.00309037	0.351286	0.00562989	0.351282	0.00602449	0.351333	0.0261612	1.75539	0.247328
	0.351608	0.00372674	0.35162	0.0045738	0.351616	0.00780035	0.351667	0.0269356	1.75698	0.250751
	0.351941	0.00328182	0.351953	0.00512965	0.351949	0.00585539	0.352	0.0264014	1.75866	0.243113
	0.352274	0.00380102	0.352286	0.00533973	0.352282	0.00765912	0.352333	0.0269172	1.76034	0.25461
	0.352608	0.00329632	0.35262	0.00482982	0.352616	0.00622227	0.352667	0.026495	1.762	0.243887
	0.352941	0.00363055	0.352953	0.005412	0.352949	0.00720534	0.353	0.0267923	1.76368	0.252409
	0.353274	0.00332694	0.353286	0.00471278	0.353282	0.00633606	0.353333	0.0270062	1.76531	0.246832
	0.353608	0.00361622	0.35362	0.00565355	0.353616	0.00728519	0.353667	0.0260278	1.76701	0.249848
	0.353941	0.00343174	0.353953	0.0046932	0.353949	0.00689309	0.354	0.0276648	1.76869	0.25066
	0.354274	0.00368895	0.354286	0.005975	0.354282	0.00672734	0.354333	0.0258851	1.77038	0.246001
	0.354608	0.00330281	0.35462	0.00469352	0.354616	0.00744328	0.354667	0.0277937	1.7721	0.253042
	0.354941	0.00379723	0.354953	0.00528848	0.354949	0.00652617	0.355	0.0258228	1.77382	0.246524
	0.355274	0.00332057	0.355286	0.00498484	0.355282	0.00774758	0.355333	0.0276459	1.77548	0.253005
	0.355608	0.003486	0.35562	0.0052552	0.355616	0.00657868	0.355667	0.0258932	1.77716	0.250629
	0.355941	0.0032996	0.355953	0.00505309	0.355949	0.00748266	0.356	0.0270536	1.77882	0.250041
	0.356274	0.00341505	0.356286	0.00500647	0.356282	0.00673234	0.356333	0.027118	1.7805	0.253304
	0.356608	0.00360486	0.35662	0.00541669	0.356616	0.00727173	0.356667	0.0262645	1.78213	0.249072
	0.356941	0.00318895	0.356953	0.00470959	0.356949	0.00693304	0.357	0.0279109	1.78371	0.253174
	0.357274	0.00399121	0.357286	0.00554311	0.357282	0.00723582	0.357333	0.0261503	1.78537	0.250313
	0.357608	0.00299333	0.35762	0.00464402	0.357616	0.00685992	0.357667	0.0280546	1.78704	0.253439
	0.357941	0.0041128	0.357953	0.00571958	0.357949	0.0070937	0.358	0.0260303	1.78876	0.248971
	0.358274	0.0030708	0.358286	0.00473619	0.358282	0.00696702	0.358333	0.0277245	1.79048	0.256217
	0.358608	0.00404203	0.35862	0.00535674	0.358616	0.00705766	0.358667	0.0263697	1.79213	0.250732
	0.358941	0.00316129	0.358953	0.00505028	0.358949	0.00724223	0.359	0.0273998	1.79373	0.252337
	0.359274	0.0037236	0.359286	0.00516946	0.359282	0.00706359	0.359333	0.0271028	1.7954	0.256563
	0.359608	0.00368729	0.35962	0.0052947	0.359616	0.00688733	0.359667	0.0269966	1.79709	0.250328
	0.359941	0.00337733	0.359953	0.004846	0.359949	0.00687913	0.36	0.0275964	1.79875	0.258388
	0.360274	0.00414578	0.360286	0.00537532	0.360282	0.00715041	0.360333	0.0263355	1.80041	0.249836
	0.360608	0.00312629	0.36062	0.00486238	0.360616	0.00676622	0.360667	0.0283106	1.80203	0.258409
	0.360941	0.00441677	0.360953	0.00540197	0.360949	0.00745581	0.361	0.0266814	1.8037	0.251756
	0.361274	0.0028669	0.361286	0.00487878	0.361282	0.00664331	0.361333	0.0282057	1.80538	0.254894
	0.361608	0.00422765	0.36162	0.00544066	0.361616	0.00787786	0.361667	0.0265032	1.80709	0.256259
	0.361941	0.00307261	0.361953	0.00478102	0.361949	0.00615872	0.362	0.0277587	1.80877	0.252614
	0.362274	0.00394915	0.362286	0.00560961	0.362282	0.00801052	0.362333	0.0268177	1.81045	0.259437
	0.362608	0.00361107	0.36262	0.00481943	0.362616	0.00630295	0.362667	0.0278854	1.81208	0.251723
	0.362941	0.00344482	0.362953	0.00560434	0.362949	0.00795249	0.363	0.0273441	1.81376	0.258294
	0.363274	0.00389686	0.363286	0.00493206	0.363282	0.00671256	0.363333	0.0278062	1.81545	0.255374
	0.363608	0.00293351	0.36362	0.00537245	0.363616	0.00713322	0.363667	0.02743	1.81712	0.256198
	0.363941	0.00438429	0.363953	0.00492244	0.363949	0.0075888	0.364	0.0270856	1.81867	0.258103
	0.364274	0.00292844	0.364286	0.00543526	0.364282	0.00607996	0.364333	0.0281053	1.82039	0.255433
	0.364608	0.00432144	0.36462	0.00529611	0.364616	0.0082674	0.364667	0.0269101	1.82207	0.259263
	0.364941	0.0031785	0.364953	0.0049401	0.364949	0.0056511	0.365	0.0278692	1.82375	0.253755
	0.365274	0.004109	0.365286	0.0058629	0.365282	0.00837818	0.365333	0.0269581	1.82544	0.262314
	0.365608	0.00350684	0.36562	0.00470151	0.365616	0.00636152	0.365667	0.0279264	1.82711	0.254892
	0.365941	0.0038622	0.365953	0.00589188	0.365949	0.00788058	0.366	0.0271718	1.82868	0.261066
	0.366274	0.00375091	0.366286	0.00452899	0.366282	0.00671739	0.366333	0.0279255	1.83034	0.256779
	0.366608	0.00345734	0.36662	0.00597314	0.366616	0.00696006	0.366667	0.0269815	1.83206	0.257971
	0.366941	0.00383899	0.366953	0.00492924	0.366949	0.00752347	0.367	0.0280584	1.83378	0.261491
	0.367274	0.00325393	0.367286	0.00556384	0.367282	0.00665021	0.367333	0.0271314	1.83549	0.255963
	0.367608	0.00413882	0.36762	0.00511065	0.367616	0.00803193	0.367667	0.0279353	1.83711	0.264659
	0.367941	0.00316269	0.367953	0.00489663	0.367949	0.00595702	0.368	0.0270922	1.83876	0.256119
	0.368274	0.00399423	0.368286	0.00580334	0.368282	0.00821249	0.368333	0.0280712	1.84046	0.264517
	0.368608	0.00341026	0.36862	0.004738	0.368616	0.00610425	0.368667	0.0272336	1.84214	0.255669
	0.368941	0.00383157	0.368953	0.00618667	0.368949	0.00774356	0.369	0.027648	1.84381	0.262609
	0.369274	0.00363525	0.369286	0.00465372	0.369282	0.00665745	0.369333	0.0277421	1.84547	0.260896
	0.369608	0.00370951	0.36962	0.0062058	0.369616	0.00737628	0.369667	0.0273001	1.84708	0.257927
	0.369941	0.00366801	0.369953	0.00475068	0.369949	0.00707667	0.37	0.0281491	1.84876	0.264564
	0.370274	0.00359386	0.370286	0.00587027	0.370282	0.00692641	0.370333	0.0268061	1.85045	0.257182
	0.370608	0.00396351	0.37062	0.00531536	0.370616	0.0075611	0.370667	0.0284165	1.85212	0.266097
	0.370941	0.00348136	0.370953	0.00523601	0.370949	0.00680515	0.371	0.0266032	1.85374	0.258553
	0.371274	0.00380382	0.371286	0.00557205	0.371282	0.00818063	0.371333	0.0289293	1.85539	0.264089
	0.371608	0.00357287	0.37162	0.0049965	0.371616	0.0064618	0.371667	0.0266745	1.85704	0.263111
	0.371941	0.0037191	0.371953	0.00617804	0.371949	0.00794263	0.372	0.0282515	1.85867	0.259922
	0.372274	0.00356643	0.372286	0.00449843	0.372282	0.00710619	0.372333	0.0274729	1.86042	0.26712
	0.372608	0.00370947	0.37262	0.00621132	0.372616	0.00795647	0.372667	0.0277308	1.8621	0.259272
	0.372941	0.00373162	0.372953	0.00458542	0.372949	0.00703475	0.373	0.028424	1.86374	0.26743
	0.373274	0.00382898	0.373286	0.00604671	0.373282	0.00768817	0.373333	0.0271862	1.86536	0.25963
	0.373608	0.00364676	0.37362	0.00501994	0.373616	0.00749023	0.373667	0.0287009	1.86702	0.264955
	0.373941	0.00387337	0.373953	0.00560309	0.373949	0.00711982	0.374	0.0268836	1.86871	0.262848
	0.374274	0.00343583	0.374286	0.00539022	0.374282	0.00770376	0.374333	0.0291008	1.8704	0.264201
	0.374608	0.00404708	0.37462	0.00536524	0.374616	0.00737071	0.374667	0.026961	1.87208	0.263702
	0.374941	0.0036683	0.374953	0.00558897	0.374949	0.007275	0.375	0.0286263	1.8737	0.263999
	0.375274	0.00395245	0.375286	0.00533953	0.375282	0.00763935	0.375333	0.0276442	1.8754	0.268877
	0.375608	0.00380929	0.37562	0.00572925	0.375616	0.00736607	0.375667	0.0281338	1.87712	0.261451
	0.375941	0.00363821	0.375953	0.00500823	0.375949	0.00740788	0.376	0.0281407	1.87882	0.27174
	0.376274	0.00430596	0.376286	0.0057887	0.376282	0.00769746	0.376333	0.0281153	1.88047	0.259968
	0.376608	0.00339742	0.37662	0.00516048	0.376616	0.00725629	0.376667	0.0288104	1.88205	0.269429
	0.376941	0.00424903	0.376953	0.0056538	0.376949	0.00772122	0.377	0.0277802	1.88371	0.263871
	0.377274	0.00327281	0.377286	0.00528248	0.377282	0.00685662	0.377333	0.0290529	1.88545	0.265547
	0.377608	0.00427077	0.37762	0.00569503	0.377616	0.00803806	0.377667	0.0273775	1.88713	0.269035
	0.377941	0.0034614	0.377953	0.0053742	0.377949	0.00701778	0.378	0.0295009	1.88878	0.263544
	0.378274	0.00404475	0.378286	0.00560657	0.378282	0.00804195	0.378333	0.0275021	1.89042	0.270149
	0.378608	0.00386847	0.37862	0.00558766	0.378616	0.00707883	0.378667	0.0289784	1.89208	0.265084
	0.378941	0.00362972	0.378953	0.00571474	0.378949	0.00742654	0.379	0.0278998	1.89371	0.270072
	0.379274	0.0041889	0.379286	0.00548691	0.379282	0.00754621	0.379333	0.0286168	1.89541	0.265405
	0.379608	0.00331448	0.37962	0.00556939	0.379616	0.00722945	0.379667	0.0286119	1.89709	0.267592
	0.379941	0.00453921	0.379953	0.00578585	0.379949	0.00783087	0.38	0.0283957	1.89876	0.270465
	0.380274	0.0031304	0.380286	0.00514377	0.380282	0.00674356	0.380333	0.0285846	1.90038	0.26564
	0.380608	0.00437211	0.38062	0.0058455	0.380616	0.00848984	0.380667	0.0285269	1.90203	0.27088
	0.380941	0.00338509	0.380953	0.0052742	0.380949	0.0065359	0.381	0.0289775	1.90376	0.266587
	0.381274	0.00408644	0.381286	0.00592755	0.381282	0.00848892	0.381333	0.0280293	1.90546	0.272562
	0.381608	0.00379958	0.38162	0.0050248	0.381616	0.00680031	0.381667	0.0292708	1.90715	0.265906
	0.381941	0.00370672	0.381953	0.00609909	0.381949	0.00799047	0.382	0.0281458	1.90876	0.271532
	0.382274	0.00393636	0.382286	0.00530979	0.382282	0.0074269	0.382333	0.0289996	1.91037	0.267809
	0.382608	0.00344679	0.38262	0.0058316	0.382616	0.00734824	0.382667	0.0280564	1.91202	0.270226
	0.382941	0.00430047	0.382953	0.00554013	0.382949	0.00820748	0.383	0.0286899	1.91374	0.272541
	0.383274	0.0033447	0.383286	0.00541534	0.383282	0.00673558	0.383333	0.0284113	1.91545	0.265614
	0.383608	0.00435361	0.38362	0.00599046	0.383616	0.00869697	0.383667	0.0287508	1.91712	0.276723
	0.383941	0.00331666	0.383953	0.00523478	0.383949	0.00660797	0.384	0.0285133	1.91876	0.26628
	0.384274	0.00443481	0.384286	0.00664276	0.384282	0.00859293	0.384333	0.0287794	1.92041	0.274052
	0.384608	0.00340892	0.38462	0.00492575	0.384616	0.00683522	0.384667	0.0287775	1.92208	0.270075
	0.384941	0.00417644	0.384953	0.00644432	0.384949	0.00842332	0.385	0.0286548	1.92374	0.272605
	0.385274	0.00367938	0.385286	0.00511962	0.385282	0.00732464	0.385333	0.0290272	1.92535	0.272105
	0.385608	0.0039508	0.38562	0.00607452	0.385616	0.00773706	0.385667	0.0283266	1.927	0.272393
	0.385941	0.00393855	0.385953	0.0056826	0.385949	0.00804384	0.386	0.0293124	1.92867	0.2747
	0.386274	0.00346088	0.386286	0.0054964	0.386282	0.00746352	0.386333	0.0279213	1.93033	0.269003
	0.386608	0.0040527	0.38662	0.00599733	0.386616	0.00890996	0.386667	0.0294445	1.93201	0.275728
	0.386941	0.00347906	0.386953	0.0052808	0.386949	0.00731075	0.387	0.0284276	1.9337	0.270274
	0.387274	0.0042611	0.387286	0.00621648	0.387282	0.00849553	0.387333	0.0292668	1.93533	0.273805
	0.387608	0.00360298	0.38762	0.00519967	0.387616	0.00742023	0.387667	0.0284088	1.93699	0.274772
	0.387941	0.0040913	0.387953	0.00618885	0.387949	0.00843147	0.388	0.0293488	1.93867	0.271536
	0.388274	0.00388899	0.388286	0.00553904	0.388282	0.00769641	0.388333	0.0287385	1.94037	0.27669
	0.388608	0.00397423	0.38862	0.00583036	0.388616	0.00792298	0.388667	0.028772	1.94207	0.27185
	0.388941	0.00393881	0.388953	0.005652	0.388949	0.00808651	0.389	0.0292045	1.94374	0.276935
	0.389274	0.00399929	0.389286	0.00567379	0.389282	0.00794699	0.389333	0.0281443	1.94537	0.270966
	0.389608	0.00376368	0.38962	0.00589791	0.389616	0.00795647	0.389667	0.0298897	1.94704	0.278571
	0.389941	0.00409388	0.389953	0.00542918	0.389949	0.00802156	0.39	0.0279774	1.94873	0.273936
	0.390274	0.00394921	0.390286	0.00594572	0.390282	0.00780356	0.390333	0.030466	1.95048	0.274307
	0.390608	0.00398658	0.39062	0.00538474	0.390616	0.0079268	0.390667	0.0278488	1.95215	0.277814
	0.390941	0.00375901	0.390953	0.00597925	0.390949	0.00773649	0.391	0.0300486	1.95381	0.272095
	0.391274	0.0040829	0.391286	0.00533617	0.391282	0.00806467	0.391333	0.0286289	1.95544	0.279637
	0.391608	0.00408719	0.39162	0.00595551	0.391616	0.00776044	0.391667	0.0295181	1.95712	0.272376
	0.391941	0.00385783	0.391953	0.00545541	0.391949	0.00754464	0.392	0.0292438	1.95879	0.281302
	0.392274	0.00433281	0.392286	0.00596451	0.392282	0.00811857	0.392333	0.0287295	1.96041	0.274749
	0.392608	0.00357948	0.39262	0.00555223	0.392616	0.00735075	0.392667	0.0298712	1.96206	0.278297
	0.392941	0.00439956	0.392953	0.0060616	0.392949	0.00841119	0.393	0.0287669	1.96371	0.277818
	0.393274	0.00360608	0.393286	0.00549137	0.393282	0.00723773	0.393333	0.0302027	1.96537	0.275458
	0.393608	0.00444314	0.39362	0.00594153	0.393616	0.00866354	0.393667	0.0285138	1.96706	0.283101
	0.393941	0.00382852	0.393953	0.00578305	0.393949	0.0071753	0.394	0.0302676	1.96874	0.272207
	0.394274	0.00414648	0.394286	0.00577828	0.394282	0.00863473	0.394333	0.0286402	1.9704	0.28214
	0.394608	0.00389344	0.39462	0.00593143	0.394616	0.00746273	0.394667	0.0300922	1.97199	0.276258
	0.394941	0.00363364	0.394953	0.00549589	0.394949	0.00836239	0.395	0.0290872	1.97367	0.278776
	0.395274	0.00438533	0.395286	0.00605123	0.395282	0.00808532	0.395333	0.0295514	1.97535	0.2809
	0.395608	0.00355895	0.39562	0.00545336	0.395616	0.0074554	0.395667	0.0295644	1.97701	0.277096
	0.395941	0.00449878	0.395953	0.00620399	0.395949	0.00887856	0.396	0.0290576	1.97869	0.282903
	0.396274	0.00358891	0.396286	0.00564694	0.396282	0.00705021	0.396333	0.0299617	1.98031	0.276587
	0.396608	0.00457408	0.39662	0.00620695	0.396616	0.00898184	0.396667	0.0287981	1.98201	0.284034
	0.396941	0.00344094	0.396953	0.00518534	0.396949	0.00708152	0.397	0.0301425	1.98369	0.277976
	0.397274	0.00449476	0.397286	0.00639897	0.397282	0.0087905	0.397333	0.029014	1.98542	0.281738
	0.397608	0.00381363	0.39762	0.00503982	0.397616	0.00741017	0.397667	0.030145	1.98714	0.278023
	0.397941	0.00410912	0.397953	0.00623755	0.397949	0.00825328	0.398	0.0290308	1.98882	0.280909
	0.398274	0.00415838	0.398286	0.00581337	0.398282	0.00796287	0.398333	0.0298232	1.99048	0.282426
	0.398608	0.0037048	0.39862	0.00598753	0.398616	0.00740022	0.398667	0.0294256	1.99216	0.279114
	0.398941	0.00447847	0.398953	0.00643129	0.398949	0.00895869	0.399	0.0297541	1.99382	0.285232
	0.399274	0.0034367	0.399286	0.00543476	0.399282	0.00708317	0.399333	0.0294604	1.99546	0.278334
	0.399608	0.00462057	0.39962	0.00695511	0.399616	0.00932178	0.399667	0.029533	1.99712	0.28748
	0.399941	0.00325167	0.399953	0.00483206	0.399949	0.00701018	0.4	0.0291379	1.99877	0.278073
	0.400274	0.00464944	0.400286	0.00679162	0.400282	0.0091429	0.400333	0.029267	2.0004	0.284225
	0.400608	0.00361005	0.40062	0.00555735	0.400616	0.00757888	0.400667	0.0296465	2.00212	0.283737
	0.400941	0.00408125	0.400953	0.00603048	0.400949	0.0084111	0.401	0.0295551	2.00379	0.279157
	0.401274	0.00417397	0.401286	0.00585469	0.401282	0.00823984	0.401333	0.0295532	2.00544	0.288636
	0.401608	0.00386293	0.40162	0.00570355	0.401616	0.00781111	0.401667	0.0295811	2.00701	0.278087
	0.401941	0.00455483	0.401953	0.00634199	0.401949	0.00890652	0.402	0.0298715	2.00869	0.288842
	0.402274	0.00355258	0.402286	0.00513708	0.402282	0.00774343	0.402333	0.0294818	2.01036	0.280004
	0.402608	0.00495609	0.40262	0.006805	0.402616	0.00907143	0.402667	0.030417	2.01203	0.285645
	0.402941	0.00325696	0.402953	0.00535822	0.402949	0.00755579	0.403	0.0290839	2.01367	0.285719
	0.403274	0.00465272	0.403286	0.00665758	0.403282	0.00881804	0.403333	0.0307002	2.01532	0.283914
	0.403608	0.00362614	0.40362	0.00548462	0.403616	0.00790392	0.403667	0.0288827	2.01698	0.288453
	0.403941	0.00443096	0.403953	0.0063531	0.403949	0.00818915	0.404	0.0307237	2.01871	0.282515
	0.404274	0.00405083	0.404286	0.00554299	0.404282	0.00819875	0.404333	0.029482	2.02043	0.289216
	0.404608	0.00418892	0.40462	0.00608964	0.404616	0.00818282	0.404667	0.0303617	2.02214	0.283229
	0.404941	0.00437055	0.404953	0.00609522	0.404949	0.00803405	0.405	0.030336	2.02381	0.287819
	0.405274	0.00384626	0.405286	0.00586933	0.405282	0.00814582	0.405333	0.0294881	2.02546	0.286886
	0.405608	0.00438769	0.40562	0.00627795	0.405616	0.00820909	0.405667	0.031143	2.0271	0.285991
	0.405941	0.0036941	0.405953	0.00565915	0.405949	0.00842833	0.406	0.0289965	2.02881	0.289732
	0.406274	0.00462081	0.406286	0.00622509	0.406282	0.00844056	0.406333	0.0310889	2.03049	0.286123
	0.406608	0.00392025	0.40662	0.00565356	0.406616	0.00819191	0.406667	0.0292647	2.03215	0.290914
	0.406941	0.00459453	0.406953	0.00653427	0.406949	0.00850851	0.407	0.0310827	2.03382	0.284242
	0.407274	0.00400252	0.407286	0.00510986	0.407282	0.00823162	0.407333	0.029566	2.03548	0.292459
	0.407608	0.00441739	0.40762	0.00638832	0.407616	0.00823357	0.407667	0.0305044	2.03712	0.2846
	0.407941	0.00420724	0.407953	0.0055616	0.407949	0.00825088	0.408	0.0301612	2.03882	0.29059
	0.408274	0.00440272	0.408286	0.00608897	0.408282	0.00882641	0.408333	0.0298806	2.04049	0.288229
	0.408608	0.00429643	0.40862	0.00577346	0.408616	0.00773742	0.408667	0.0309307	2.04209	0.285965
	0.408941	0.00430248	0.408953	0.00620167	0.408949	0.00883571	0.409	0.0297089	2.04371	0.293384
	0.409274	0.00420116	0.409286	0.00630677	0.409282	0.00789995	0.409333	0.0315811	2.04537	0.285307
	0.409608	0.00445891	0.40962	0.00577963	0.409616	0.00877582	0.409667	0.0291171	2.04704	0.294597
	0.409941	0.00406718	0.409953	0.00649637	0.409949	0.00820364	0.41	0.031488	2.04871	0.285612
	0.410274	0.00426122	0.410286	0.00602088	0.410282	0.0086697	0.410333	0.029722	2.05036	0.293926
	0.410608	0.00421017	0.41062	0.00624427	0.410616	0.00871023	0.410667	0.0311757	2.05198	0.287829
	0.410941	0.00402135	0.410953	0.00596562	0.410949	0.00792725	0.411	0.029661	2.05367	0.288957
	0.411274	0.00438353	0.411286	0.00640704	0.411282	0.00930454	0.411333	0.030659	2.05535	0.294506
	0.411608	0.00394931	0.41162	0.00583143	0.411616	0.00744333	0.411667	0.0306272	2.05712	0.286151
	0.411941	0.00462094	0.411953	0.00650766	0.411949	0.00945526	0.412	0.0303069	2.05883	0.295272
	0.412274	0.00370569	0.412286	0.00572826	0.412282	0.00721831	0.412333	0.0311014	2.06047	0.287004
	0.412608	0.00461303	0.41262	0.00667485	0.412616	0.00975767	0.412667	0.029678	2.06209	0.292749
	0.412941	0.00383529	0.412953	0.00572265	0.412949	0.00754285	0.413	0.0312904	2.06375	0.29148
	0.413274	0.00455463	0.413286	0.00585494	0.413282	0.0089297	0.413333	0.0294996	2.06545	0.290761
	0.413608	0.00396668	0.41362	0.00656523	0.413616	0.00876216	0.413667	0.0311698	2.0671	0.294084
	0.413941	0.00425883	0.413953	0.00571007	0.413949	0.00796211	0.414	0.0298474	2.06876	0.291366
	0.414274	0.00414198	0.414286	0.00682	0.414282	0.0096149	0.414333	0.0310642	2.07041	0.295325
	0.414608	0.00395433	0.41462	0.00545895	0.414616	0.00738199	0.414667	0.030018	2.07211	0.28847
	0.414941	0.0047352	0.414953	0.00738713	0.414949	0.0097069	0.415	0.0304646	2.07383	0.29732
	0.415274	0.00356024	0.415286	0.00538659	0.415282	0.00718732	0.415333	0.0310952	2.0755	0.289872
	0.415608	0.00486214	0.41562	0.0070825	0.415616	0.00968831	0.415667	0.030223	2.07714	0.295714
	0.415941	0.00343886	0.415953	0.00606589	0.415949	0.00763095	0.416	0.0308598	2.07879	0.293161
	0.416274	0.00457611	0.416286	0.00647556	0.416282	0.00900273	0.416333	0.0306651	2.08043	0.293968
	0.416608	0.00387391	0.41662	0.00651667	0.416616	0.008245	0.416667	0.0310793	2.08208	0.297283
	0.416941	0.00465417	0.416953	0.00608476	0.416949	0.00821602	0.417	0.0304595	2.08377	0.290125
	0.417274	0.0043448	0.417286	0.0068699	0.417282	0.00912505	0.417333	0.0310698	2.08543	0.301427
	0.417608	0.0042665	0.41762	0.00550388	0.417616	0.00801884	0.417667	0.0306276	2.08709	0.289233
	0.417941	0.00477224	0.417953	0.00724431	0.417949	0.00959341	0.418	0.0310029	2.08873	0.29949
	0.418274	0.00382444	0.418286	0.00455118	0.418282	0.00795556	0.418333	0.0303976	2.0904	0.293027
	0.418608	0.00496027	0.41862	0.0069306	0.418616	0.0093632	0.418667	0.0315578	2.09212	0.295184
	0.418941	0.00376373	0.418953	0.00554453	0.418949	0.00816054	0.419	0.0303575	2.0938	0.29983
	0.419274	0.00498794	0.419286	0.00662703	0.419282	0.00873019	0.419333	0.031331	2.09548	0.291101
	0.419608	0.00385	0.41962	0.00582063	0.419616	0.00886905	0.419667	0.0304775	2.09714	0.301908
	0.419941	0.00480771	0.419953	0.00580529	0.419949	0.00845029	0.42	0.0315874	2.0988	0.294495
	0.420274	0.00435907	0.420286	0.00664841	0.420282	0.00894294	0.420333	0.0312201	2.10044	0.298004
	0.420608	0.0042231	0.42062	0.0058498	0.420616	0.00824762	0.420667	0.0310068	2.1021	0.296179
	0.420941	0.00471806	0.420953	0.00692111	0.420949	0.00910473	0.421	0.0314192	2.10376	0.297557
	0.421274	0.00374623	0.421286	0.00589017	0.421282	0.0086107	0.421333	0.0301837	2.10541	0.29907
	0.421608	0.0048929	0.42162	0.00672156	0.421616	0.00868768	0.421667	0.0322023	2.10704	0.296609
	0.421941	0.00389526	0.421953	0.00574446	0.421949	0.00860956	0.422	0.0299044	2.10869	0.302023
	0.422274	0.00483932	0.422286	0.00668915	0.422282	0.00865555	0.422333	0.0321236	2.11037	0.293673
	0.422608	0.00415622	0.42262	0.00596892	0.422616	0.00854376	0.422667	0.0299729	2.11206	0.302663
	0.422941	0.00473825	0.422953	0.00634909	0.422949	0.00897784	0.423	0.032178	2.11367	0.296263
	0.423274	0.00432931	0.423286	0.00634849	0.423282	0.00838214	0.423333	0.0303776	2.11536	0.300814
	0.423608	0.00444048	0.42362	0.00598568	0.423616	0.00897687	0.423667	0.0314418	2.11705	0.299068
	0.423941	0.00471276	0.423953	0.00660275	0.423949	0.00824367	0.424	0.0312341	2.11876	0.298632
	0.424274	0.00409496	0.424286	0.00620213	0.424282	0.00899402	0.424333	0.0304959	2.12044	0.303012
	0.424608	0.00462847	0.42462	0.00655137	0.424616	0.0083615	0.424667	0.0319792	2.12209	0.296269
	0.424941	0.0040358	0.424953	0.00574191	0.424949	0.00910445	0.425	0.0302858	2.12368	0.305672
	0.425274	0.00459331	0.425286	0.00669068	0.425282	0.00835764	0.425333	0.0325128	2.12532	0.294805
	0.425608	0.0044603	0.42562	0.0059249	0.425616	0.00905946	0.425667	0.0301513	2.12705	0.305476
	0.425941	0.00440872	0.425953	0.00679028	0.425949	0.00873749	0.426	0.0323884	2.12875	0.299088
	0.426274	0.00432994	0.426286	0.00617309	0.426282	0.00857615	0.426333	0.0303323	2.13041	0.30124
	0.426608	0.00442267	0.42662	0.00682702	0.426616	0.00954829	0.426667	0.0323853	2.13209	0.303253
	0.426941	0.00429629	0.426953	0.00620745	0.426949	0.00781996	0.427	0.0314304	2.13372	0.298323
	0.427274	0.00469831	0.427286	0.0068596	0.427282	0.00939185	0.427333	0.0312039	2.13537	0.30713
	0.427608	0.00416063	0.42762	0.00638041	0.427616	0.00797157	0.427667	0.0320952	2.13703	0.297746
	0.427941	0.0046903	0.427953	0.0065583	0.427949	0.0100038	0.428	0.0304194	2.13865	0.306576
	0.428274	0.00406565	0.428286	0.00662074	0.428282	0.00816747	0.428333	0.0323107	2.14033	0.300816
	0.428608	0.00479964	0.42862	0.00656767	0.428616	0.00918762	0.428667	0.0304975	2.142	0.303846
	0.428941	0.00411688	0.428953	0.00651666	0.428949	0.00917418	0.429	0.0319883	2.14368	0.304698
	0.429274	0.00472701	0.429286	0.0064278	0.429282	0.0081472	0.429333	0.0308371	2.14538	0.300098
	0.429608	0.00434857	0.42962	0.00693388	0.429616	0.00981271	0.429667	0.0315865	2.14709	0.309643
	0.429941	0.00449258	0.429953	0.0060039	0.429949	0.0081484	0.43	0.0311405	2.14873	0.298609
	0.430274	0.00449533	0.430286	0.00721267	0.430282	0.00971586	0.430333	0.0313943	2.15036	0.308821
	0.430608	0.0042937	0.43062	0.0060088	0.430616	0.00817301	0.430667	0.0319465	2.15207	0.303282
	0.430941	0.00499487	0.430953	0.00716131	0.430949	0.0100508	0.431	0.0312811	2.15378	0.305746
	0.431274	0.00391061	0.431286	0.00637575	0.431282	0.00851253	0.431333	0.0318487	2.15549	0.305202
	0.431608	0.00526478	0.43162	0.00660251	0.431616	0.00974054	0.431667	0.0313961	2.15716	0.304627
	0.431941	0.00375559	0.431953	0.00639767	0.431949	0.00910492	0.432	0.0319245	2.1588	0.310966
	0.432274	0.00509672	0.432286	0.00638442	0.432282	0.00885182	0.432333	0.0314504	2.16042	0.300471
	0.432608	0.00416838	0.43262	0.00687048	0.432616	0.00987758	0.432667	0.0319241	2.16208	0.313466
	0.432941	0.00463166	0.432953	0.00604178	0.432949	0.00813423	0.433	0.0314925	2.16383	0.30185
	0.433274	0.0044877	0.433286	0.00728681	0.433282	0.0101272	0.433333	0.031634	2.16547	0.311649
	0.433608	0.00421225	0.43362	0.00579792	0.433616	0.00808849	0.433667	0.0316962	2.16714	0.305831
	0.433941	0.00519996	0.433953	0.00694646	0.433949	0.0100171	0.434	0.032146	2.16881	0.308843
	0.434274	0.0038266	0.434286	0.00606006	0.434282	0.00848864	0.434333	0.0316866	2.17043	0.309138
	0.434608	0.0054449	0.43462	0.00696024	0.434616	0.0095001	0.434667	0.0320022	2.1721	0.304986
	0.434941	0.00361654	0.434953	0.00628024	0.434949	0.00902485	0.435	0.0316036	2.17376	0.311803
	0.435274	0.00533807	0.435286	0.00650333	0.435282	0.00887297	0.435333	0.0324935	2.17544	0.30251
	0.435608	0.00395663	0.43562	0.0070031	0.435616	0.00916216	0.435667	0.0314625	2.17712	0.313192
	0.435941	0.00496104	0.435953	0.00584325	0.435949	0.00881965	0.436	0.0322825	2.17875	0.305505
	0.436274	0.00455523	0.436286	0.0071014	0.436282	0.00936489	0.436333	0.0319569	2.18042	0.309027
	0.436608	0.00425527	0.43662	0.00582695	0.436616	0.00871926	0.436667	0.0315822	2.18212	0.311546
	0.436941	0.00513043	0.436953	0.00716175	0.436949	0.00919941	0.437	0.0324731	2.18378	0.303978
	0.437274	0.00383289	0.437286	0.00614671	0.437282	0.00888795	0.437333	0.0313767	2.18537	0.315706
	0.437608	0.00552132	0.43762	0.00683737	0.437616	0.00912788	0.437667	0.0330602	2.18705	0.305767
	0.437941	0.00378673	0.437953	0.00674168	0.437949	0.00925811	0.438	0.0311771	2.18874	0.315124
	0.438274	0.00538176	0.438286	0.00658038	0.438282	0.0092341	0.438333	0.0331184	2.19045	0.306629
	0.438608	0.00406081	0.43862	0.00674269	0.438616	0.00894328	0.438667	0.0312313	2.19216	0.313126
	0.438941	0.00498168	0.438953	0.00645857	0.438949	0.00958897	0.439	0.0330541	2.19381	0.309315
	0.439274	0.00453561	0.439286	0.00671407	0.439282	0.00872236	0.439333	0.0317143	2.1954	0.310638
	0.439608	0.00473376	0.43962	0.00658012	0.439616	0.00971121	0.439667	0.0319147	2.1971	0.313212
	0.439941	0.00472971	0.439953	0.00675529	0.439949	0.00864524	0.44	0.0327891	2.1988	0.30653
	0.440274	0.00428328	0.440286	0.00666366	0.440282	0.00959	0.440333	0.0314973	2.20049	0.318297
	0.440608	0.0047319	0.44062	0.00685164	0.440616	0.00887189	0.440667	0.0335185	2.20215	0.3064
	0.440941	0.00436932	0.440953	0.0063955	0.440949	0.00904162	0.441	0.0308865	2.20382	0.316484
	0.441274	0.00486622	0.441286	0.00706677	0.441282	0.0093346	0.441333	0.0335831	2.20542	0.309718
	0.441608	0.00413449	0.44162	0.00666771	0.441616	0.00868932	0.441667	0.0310602	2.20709	0.315651
	0.441941	0.00471053	0.441953	0.0069831	0.441949	0.0101097	0.442	0.0330954	2.20878	0.314026
	0.442274	0.00449012	0.442286	0.00666231	0.442282	0.00837078	0.442333	0.0319707	2.21041	0.311253
	0.442608	0.00458047	0.44262	0.00684206	0.442616	0.0102219	0.442667	0.0323679	2.21203	0.317443
	0.442941	0.00472754	0.442953	0.00651684	0.442949	0.00850583	0.443	0.0327162	2.2137	0.308759
	0.443274	0.00456712	0.443286	0.00693437	0.443282	0.00988814	0.443333	0.0318117	2.21536	0.31758
	0.443608	0.00478816	0.44362	0.00682132	0.443616	0.00875387	0.443667	0.0331675	2.21705	0.31167
	0.443941	0.00446952	0.443953	0.00659143	0.443949	0.0094989	0.444	0.0314116	2.21872	0.313812
	0.444274	0.00477146	0.444286	0.00686271	0.444282	0.00935928	0.444333	0.0333918	2.22035	0.315568
	0.444608	0.00461433	0.44462	0.00642239	0.444616	0.00904887	0.444667	0.0314538	2.22199	0.312454
	0.444941	0.00455863	0.444953	0.00728875	0.444949	0.0102674	0.445	0.0331028	2.22369	0.319827
	0.445274	0.0045029	0.445286	0.00638285	0.445282	0.00853009	0.445333	0.0316713	2.22539	0.312006
	0.445608	0.0046313	0.44562	0.00748558	0.445616	0.0106953	0.445667	0.0327951	2.22708	0.31914
	0.445941	0.00467196	0.445953	0.00612423	0.445949	0.00833948	0.446	0.0323012	2.22876	0.312787
	0.446274	0.00486071	0.446286	0.00734227	0.446282	0.0105109	0.446333	0.0324163	2.23035	0.319717
	0.446608	0.00467583	0.44662	0.00622705	0.446616	0.00866948	0.446667	0.0326331	2.23202	0.314198
	0.446941	0.00492497	0.446953	0.00723713	0.446949	0.00984749	0.447	0.0322188	2.23371	0.315002
	0.447274	0.00448846	0.447286	0.00664709	0.447282	0.00928662	0.447333	0.0333564	2.23541	0.31956
	0.447608	0.00498583	0.44762	0.00676571	0.447616	0.00936509	0.447667	0.0321844	2.23713	0.311949
	0.447941	0.00432676	0.447953	0.00709733	0.447949	0.0101913	0.448	0.0333995	2.23883	0.32211
	0.448274	0.00509675	0.448286	0.00610643	0.448282	0.00881377	0.448333	0.032606	2.24049	0.31467
	0.448608	0.00447879	0.44862	0.00765237	0.448616	0.0106754	0.448667	0.0328293	2.24213	0.321217
	0.448941	0.0048576	0.448953	0.00580026	0.448949	0.00875723	0.449	0.0325008	2.24382	0.315934
	0.449274	0.00485182	0.449286	0.00779869	0.449282	0.0106645	0.449333	0.0331496	2.24548	0.320098
	0.449608	0.00442493	0.44962	0.00573045	0.449616	0.00887987	0.449667	0.0325342	2.24705	0.317824
	0.449941	0.00539952	0.449953	0.00755706	0.449949	0.00987845	0.45	0.033313	2.24869	0.316452
	0.450274	0.00402813	0.450286	0.0063964	0.450282	0.00921621	0.450333	0.0329411	2.25037	0.321443
	0.450608	0.00564551	0.45062	0.00678187	0.450616	0.00958231	0.450667	0.0332913	2.25204	0.31528
	0.450941	0.00416817	0.450953	0.00696693	0.450949	0.0101253	0.451	0.0327772	2.2537	0.324268
	0.451274	0.00539239	0.451286	0.006388	0.451282	0.00909062	0.451333	0.0335474	2.2553	0.317017
	0.451608	0.00459867	0.45162	0.00753372	0.451616	0.01013	0.451667	0.0326563	2.257	0.320969
	0.451941	0.00498347	0.451953	0.00622438	0.451949	0.00907632	0.452	0.0329419	2.25869	0.321816
	0.452274	0.00480826	0.452286	0.00780629	0.452282	0.00969895	0.452333	0.0331905	2.26035	0.316581
	0.452608	0.00442372	0.45262	0.00630628	0.452616	0.00939743	0.452667	0.0326912	2.26206	0.323722
	0.452941	0.00551448	0.452953	0.00727568	0.452949	0.00955546	0.453	0.0341115	2.26375	0.315664
	0.453274	0.00421813	0.453286	0.00670457	0.453282	0.00958143	0.453333	0.032029	2.2654	0.326717
	0.453608	0.00539933	0.45362	0.00708021	0.453616	0.00956248	0.453667	0.034588	2.26705	0.319082
	0.453941	0.00416986	0.453953	0.00700058	0.453949	0.00935583	0.454	0.0317622	2.26873	0.324074
	0.454274	0.00540181	0.454286	0.00683964	0.454282	0.00962504	0.454333	0.0344491	2.27044	0.323694
	0.454608	0.00424105	0.45462	0.00706369	0.454616	0.00959551	0.454667	0.0325226	2.27214	0.32043
	0.454941	0.00504054	0.454953	0.0066823	0.454949	0.00976437	0.455	0.0330006	2.27383	0.326212
	0.455274	0.00493427	0.455286	0.00740936	0.455282	0.00949936	0.455333	0.0334912	2.27549	0.318548
	0.455608	0.00456282	0.45562	0.00653552	0.455616	0.00968415	0.455667	0.0322755	2.27713	0.325599
	0.455941	0.00520867	0.455953	0.00730141	0.455949	0.00997757	0.456	0.0346497	2.27879	0.317607
	0.456274	0.00408814	0.456286	0.00676552	0.456282	0.00938673	0.456333	0.0318875	2.2805	0.327143
	0.456608	0.00541568	0.45662	0.00739258	0.456616	0.0102549	0.456667	0.0346067	2.28213	0.31971
	0.456941	0.00419061	0.456953	0.00650722	0.456949	0.00907314	0.457	0.0320354	2.28375	0.327236
	0.457274	0.00544592	0.457286	0.00747098	0.457282	0.0103285	0.457333	0.0343342	2.28541	0.324659
	0.457608	0.00435391	0.45762	0.00691749	0.457616	0.00900838	0.457667	0.0326641	2.28705	0.321267
	0.457941	0.00520888	0.457953	0.00737577	0.457949	0.0106805	0.458	0.0332238	2.28872	0.330396
	0.458274	0.0046875	0.458286	0.007	0.458282	0.00895152	0.458333	0.0333896	2.29037	0.318747
	0.458608	0.0049039	0.45862	0.00712387	0.458616	0.0103512	0.458667	0.0326586	2.292	0.33135
	0.458941	0.00487723	0.458953	0.0073186	0.458949	0.00955778	0.459	0.0343672	2.29366	0.320574
	0.459274	0.00449266	0.459286	0.00690179	0.459282	0.00954669	0.459333	0.032242	2.29532	0.328219
	0.459608	0.00507408	0.45962	0.00734556	0.459616	0.0102681	0.459667	0.034591	2.297	0.326966
	0.459941	0.00452774	0.459953	0.00679544	0.459949	0.00949265	0.46	0.0322318	2.29866	0.323215
	0.460274	0.00504684	0.460286	0.00724583	0.460282	0.0106711	0.460333	0.0342992	2.30035	0.331958
	0.460608	0.00482542	0.46062	0.0067964	0.460616	0.00873213	0.460667	0.0325884	2.30198	0.32099
	0.460941	0.00499001	0.460953	0.00752845	0.460949	0.0110638	0.461	0.0341035	2.30369	0.333807
	0.461274	0.00479109	0.461286	0.00656955	0.461282	0.00895664	0.461333	0.0337257	2.30541	0.324136
	0.461608	0.00492442	0.46162	0.00755553	0.461616	0.0109598	0.461667	0.033382	2.30717	0.328584
	0.461941	0.00480371	0.461953	0.00664995	0.461949	0.00916275	0.462	0.0344379	2.30881	0.329518
	0.462274	0.00515124	0.462286	0.00758908	0.462282	0.0104012	0.462333	0.0327656	2.31048	0.325513
	0.462608	0.00470317	0.46262	0.00684657	0.462616	0.00968285	0.462667	0.034466	2.31215	0.332427
	0.462941	0.00538175	0.462953	0.00708049	0.462949	0.00990584	0.463	0.0323572	2.31376	0.325135
	0.463274	0.00462169	0.463286	0.00751465	0.463282	0.0105945	0.463333	0.0343323	2.31544	0.332874
	0.463608	0.0052692	0.46362	0.00654345	0.463616	0.00898691	0.463667	0.033082	2.31711	0.324403
	0.463941	0.00477194	0.463953	0.00791206	0.463949	0.011004	0.464	0.0342358	2.31871	0.334722
	0.464274	0.00529949	0.464286	0.00641723	0.464282	0.00873541	0.464333	0.0334678	2.32036	0.325476
	0.464608	0.0048334	0.46462	0.00788766	0.464616	0.0109424	0.464667	0.033572	2.32205	0.333033
	0.464941	0.00516064	0.464953	0.00659465	0.464949	0.00917623	0.465	0.034175	2.32376	0.330313
	0.465274	0.00501353	0.465286	0.0077167	0.465282	0.010276	0.465333	0.033394	2.32544	0.328173
	0.465608	0.00475644	0.46562	0.00681104	0.465616	0.00968939	0.465667	0.0340877	2.32708	0.335422
	0.465941	0.00539977	0.465953	0.0074227	0.465949	0.00974224	0.466	0.033562	2.32865	0.325919
	0.466274	0.00439376	0.466286	0.00744164	0.466282	0.0105763	0.466333	0.0339597	2.33033	0.335371
	0.466608	0.00555238	0.46662	0.00647059	0.466616	0.00937333	0.466667	0.0340017	2.33203	0.328553
	0.466941	0.0043748	0.466953	0.00784198	0.466949	0.0106398	0.467	0.033947	2.33369	0.329258
	0.467274	0.00560556	0.467286	0.00616496	0.467282	0.00928155	0.467333	0.0341264	2.33534	0.329837
	0.467608	0.00467906	0.46762	0.00828368	0.467616	0.0105752	0.467667	0.0340374	2.33696	0.330459
	0.467941	0.00530927	0.467953	0.00625843	0.467949	0.00958471	0.468	0.0340295	2.33871	0.335663
	0.468274	0.00508673	0.468286	0.0078599	0.468282	0.0103985	0.468333	0.0344808	2.34037	0.326858
	0.468608	0.00459483	0.46862	0.00667811	0.468616	0.00979467	0.468667	0.0332825	2.34215	0.341162
	0.468941	0.00547902	0.468953	0.00754375	0.468949	0.0102509	0.469	0.0346621	2.34383	0.328438
	0.469274	0.0043048	0.469286	0.0073337	0.469282	0.00989262	0.469333	0.0333539	2.34549	0.336525
	0.469608	0.00587692	0.46962	0.00715598	0.469616	0.0102209	0.469667	0.0346716	2.34715	0.333617
	0.469941	0.0043015	0.469953	0.00779748	0.469949	0.0101483	0.47	0.0337256	2.34878	0.331066
	0.470274	0.00577631	0.470286	0.00699057	0.470282	0.0101373	0.470333	0.0339365	2.35045	0.337515
	0.470608	0.00447153	0.47062	0.00782049	0.470616	0.0100032	0.470667	0.0343541	2.35211	0.330015
	0.470941	0.00528684	0.470953	0.00682068	0.470949	0.0103478	0.471	0.0332164	2.35372	0.339117
	0.471274	0.00500604	0.471286	0.00791274	0.471282	0.00984991	0.471333	0.0351179	2.35536	0.327961
	0.471608	0.00473561	0.47162	0.00702937	0.471616	0.0102508	0.471667	0.0328213	2.35704	0.339525
	0.471941	0.00538507	0.471953	0.00779727	0.471949	0.010296	0.472	0.0355128	2.35872	0.33153
	0.472274	0.00440648	0.472286	0.00709318	0.472282	0.00987266	0.472333	0.0328518	2.36042	0.338519
	0.472608	0.00567853	0.47262	0.00739365	0.472616	0.0107237	0.472667	0.0352093	2.36209	0.338232
	0.472941	0.00431905	0.472953	0.00745598	0.472949	0.00979947	0.473	0.0333995	2.36372	0.334476
	0.473274	0.00564602	0.473286	0.00732983	0.473282	0.0107178	0.473333	0.0343537	2.36538	0.337842
	0.473608	0.00431925	0.47362	0.00733366	0.473616	0.00968601	0.473667	0.0347158	2.36703	0.334294
	0.473941	0.00525551	0.473953	0.00731798	0.473949	0.0110148	0.474	0.033234	2.36871	0.340094
	0.474274	0.00485477	0.474286	0.00720906	0.474282	0.00973596	0.474333	0.0357228	2.3704	0.334757
	0.474608	0.005056	0.47462	0.00731695	0.474616	0.0105023	0.474667	0.0327564	2.37202	0.340592
	0.474941	0.00515548	0.474953	0.00735765	0.474949	0.010392	0.475	0.0356228	2.37365	0.335253
	0.475274	0.00496344	0.475286	0.00748515	0.475282	0.0101476	0.475333	0.0328968	2.37534	0.33843
	0.475608	0.00547226	0.47562	0.00744995	0.475616	0.0108072	0.475667	0.0355573	2.37707	0.34026
	0.475941	0.00461426	0.475953	0.00719333	0.475949	0.00966646	0.476	0.0336245	2.37881	0.331673
	0.476274	0.00571552	0.476286	0.00791575	0.476282	0.011298	0.476333	0.0346876	2.3805	0.346258
	0.476608	0.0046849	0.47662	0.00701417	0.476616	0.00946678	0.476667	0.0346545	2.38216	0.335705
	0.476941	0.00560557	0.476953	0.00784982	0.476949	0.0112789	0.477	0.0341156	2.38377	0.341871
	0.477274	0.00478375	0.477286	0.00706078	0.477282	0.00977189	0.477333	0.0354654	2.38543	0.337763
	0.477608	0.00519822	0.47762	0.00761868	0.477616	0.0107332	0.477667	0.0336719	2.3871	0.337526
	0.477941	0.0051906	0.477953	0.00698572	0.477949	0.0102708	0.478	0.0357299	2.38875	0.342916
	0.478274	0.00497354	0.478286	0.00760907	0.478282	0.0105177	0.478333	0.0337689	2.39031	0.333987
	0.478608	0.00538129	0.47862	0.00706498	0.478616	0.0112755	0.478667	0.0350759	2.39203	0.346704
	0.478941	0.00481027	0.478953	0.00710355	0.478949	0.00967535	0.479	0.0341618	2.39372	0.334691
	0.479274	0.0054207	0.479286	0.00771211	0.479282	0.0116329	0.479333	0.0346133	2.39542	0.343922
	0.479608	0.00496217	0.47962	0.00668026	0.479616	0.00958017	0.479667	0.0345109	2.39714	0.337919
	0.479941	0.00544252	0.479953	0.00789841	0.479949	0.0115063	0.48	0.0342195	2.39874	0.340979
	0.480274	0.00510715	0.480286	0.00653306	0.480282	0.00966254	0.480333	0.0352382	2.4004	0.341293
	0.480608	0.00529691	0.48062	0.00810447	0.480616	0.0110915	0.480667	0.0346381	2.40206	0.33992
	0.480941	0.00508124	0.480953	0.00666668	0.480949	0.0100816	0.481	0.0349484	2.40376	0.344813
	0.481274	0.00539805	0.481286	0.00816912	0.481282	0.0106494	0.481333	0.0350162	2.40547	0.337686
	0.481608	0.00498299	0.48162	0.00738654	0.481616	0.0106976	0.481667	0.0346868	2.40716	0.347106
	0.481941	0.00548164	0.481953	0.00776307	0.481949	0.00980815	0.482	0.035032	2.40878	0.337608
	0.482274	0.00488464	0.482286	0.00764492	0.482282	0.0111687	0.482333	0.0348853	2.41046	0.346388
	0.482608	0.00560766	0.48262	0.00724544	0.482616	0.00953489	0.482667	0.0350509	2.41216	0.341234
	0.482941	0.00470146	0.482953	0.00815868	0.482949	0.0113112	0.483	0.0349641	2.41382	0.341132
	0.483274	0.00550776	0.483286	0.00686914	0.483282	0.00992485	0.483333	0.0346721	2.41548	0.345945
	0.483608	0.00489433	0.48362	0.00829981	0.483616	0.0110115	0.483667	0.0351313	2.41714	0.338195
	0.483941	0.005194	0.483953	0.00698571	0.483949	0.0104609	0.484	0.034473	2.41879	0.34804
	0.484274	0.00539308	0.484286	0.00806779	0.484282	0.0107601	0.484333	0.0356114	2.42041	0.337175
	0.484608	0.00468023	0.48462	0.00726177	0.484616	0.0103414	0.484667	0.0341505	2.42208	0.346715
	0.484941	0.00580034	0.484953	0.00774384	0.484949	0.0106191	0.485	0.035362	2.42375	0.343071
	0.485274	0.00443655	0.485286	0.00762325	0.485282	0.010716	0.485333	0.0343902	2.42537	0.343131
	0.485608	0.00577995	0.48562	0.0074043	0.485616	0.0105347	0.485667	0.0355485	2.42701	0.348747
	0.485941	0.00438901	0.485953	0.00835219	0.485949	0.010683	0.486	0.0348704	2.42867	0.33929
	0.486274	0.00566399	0.486286	0.00711036	0.486282	0.0109016	0.486333	0.0344576	2.43033	0.351279
	0.486608	0.00485644	0.48662	0.00832752	0.486616	0.0104553	0.486667	0.0358382	2.43205	0.33862
	0.486941	0.00527708	0.486953	0.0072535	0.486949	0.010555	0.487	0.033834	2.43375	0.35162
	0.487274	0.00522869	0.487286	0.00815409	0.487282	0.0109116	0.487333	0.0369776	2.43536	0.342028
	0.487608	0.00499431	0.48762	0.00757179	0.487616	0.0103596	0.487667	0.0336941	2.43702	0.347856
	0.487941	0.00559949	0.487953	0.00785139	0.487949	0.0111302	0.488	0.0364718	2.43873	0.347209
	0.488274	0.00462624	0.488286	0.00766492	0.488282	0.00999348	0.488333	0.0342475	2.44045	0.345388
	0.488608	0.00592986	0.48862	0.00773888	0.488616	0.0114627	0.488667	0.0354714	2.44216	0.352723
	0.488941	0.00464426	0.488953	0.0073815	0.488949	0.00974347	0.489	0.0352006	2.44377	0.340215
	0.489274	0.00573393	0.489286	0.00761531	0.489282	0.0117576	0.489333	0.0347332	2.44544	0.353853
	0.489608	0.00471728	0.48962	0.00768931	0.489616	0.0100187	0.489667	0.0364937	2.44712	0.342694
	0.489941	0.00550058	0.489953	0.00766473	0.489949	0.0113159	0.49	0.0335726	2.44884	0.351875
	0.490274	0.00524101	0.490286	0.00777165	0.490282	0.0108307	0.490333	0.03703	2.4505	0.348781
	0.490608	0.0054782	0.49062	0.00747306	0.490616	0.010516	0.490667	0.0339079	2.45215	0.348293
	0.490941	0.0056729	0.490953	0.00771154	0.490949	0.0117274	0.491	0.0367896	2.45381	0.352148
	0.491274	0.00496223	0.491286	0.00748518	0.491282	0.00976959	0.491333	0.0345133	2.45544	0.347145
	0.491608	0.005869	0.49162	0.00816249	0.491616	0.0120527	0.491667	0.035892	2.4571	0.353683
	0.491941	0.00496801	0.491953	0.00701898	0.491949	0.00966002	0.492	0.0356461	2.45877	0.345755
	0.492274	0.00603151	0.492286	0.00837023	0.492282	0.0118953	0.492333	0.0346888	2.46044	0.355928
	0.492608	0.00481385	0.49262	0.00718017	0.492616	0.0099683	0.492667	0.036799	2.46202	0.346737
	0.492941	0.00573916	0.492953	0.00814124	0.492949	0.0111378	0.493	0.0341738	2.46368	0.351193
	0.493274	0.00500622	0.493286	0.00718776	0.493282	0.0105402	0.493333	0.0368091	2.46533	0.354619
	0.493608	0.00556035	0.49362	0.00821956	0.493616	0.0109309	0.493667	0.0345005	2.46702	0.345293
	0.493941	0.00548156	0.493953	0.00750955	0.493949	0.0110828	0.494	0.0365235	2.46871	0.35802
	0.494274	0.00495976	0.494286	0.00760132	0.494282	0.0102973	0.494333	0.0348879	2.47036	0.346406
	0.494608	0.00572956	0.49462	0.00792173	0.494616	0.0118378	0.494667	0.0363109	2.47198	0.356814
	0.494941	0.00500647	0.494953	0.00729692	0.494949	0.00983166	0.495	0.0355269	2.47366	0.349211
	0.495274	0.00582468	0.495286	0.00810119	0.495282	0.0119735	0.495333	0.0355667	2.47532	0.355236
	0.495608	0.00520278	0.49562	0.0071748	0.495616	0.00980341	0.495667	0.0364243	2.47703	0.352791
	0.495941	0.00541766	0.495953	0.0086284	0.495949	0.0119054	0.496	0.0353311	2.47866	0.35175
	0.496274	0.00526211	0.496286	0.00691834	0.496282	0.0106512	0.496333	0.0364373	2.48032	0.35586
	0.496608	0.00538087	0.49662	0.00848258	0.496616	0.0111679	0.496667	0.0353213	2.48203	0.349383
	0.496941	0.00517	0.496953	0.00705571	0.496949	0.0111431	0.497	0.0359567	2.48375	0.357589
	0.497274	0.00558648	0.497286	0.00816707	0.497282	0.0105303	0.497333	0.0352542	2.4855	0.348786
	0.497608	0.00533989	0.49762	0.0077306	0.497616	0.0116927	0.497667	0.0364889	2.48716	0.358847
	0.497941	0.00538567	0.497953	0.00774334	0.497949	0.0102381	0.498	0.0354994	2.48882	0.351671
	0.498274	0.0053173	0.498286	0.0082827	0.498282	0.011924	0.498333	0.036282	2.49046	0.356339
	0.498608	0.00542018	0.49862	0.00703492	0.498616	0.0104525	0.498667	0.0356268	2.49215	0.354316
	0.498941	0.00547849	0.498953	0.00884851	0.498949	0.0117086	0.499	0.0363173	2.49381	0.352979
	0.499274	0.0054333	0.499286	0.0069719	0.499282	0.0106262	0.499333	0.0357384	2.49547	0.359683
	0.499608	0.00557912	0.49962	0.0088326	0.499616	0.011223	0.499667	0.0368056	2.49706	0.350189
	0.499941	0.00537857	0.499953	0.00704559	0.499949	0.0108764	0.5	0.0354351	2.49868	0.361739
	0.500274	0.00544407	0.500286	0.0085188	0.500282	0.0109906	0.500333	0.0364485	2.50032	0.352479
	0.500608	0.00518802	0.50062	0.00759602	0.500616	0.0113696	0.500667	0.0350358	2.50199	0.357108
	0.500941	0.00559837	0.500953	0.00779858	0.500949	0.0108863	0.501	0.0364328	2.50372	0.35869
	0.501274	0.00490078	0.501286	0.00816019	0.501282	0.0114675	0.501333	0.0360416	2.5054	0.351756
	0.501608	0.00581717	0.50162	0.00732283	0.501616	0.0109594	0.501667	0.0355064	2.50698	0.36465
	0.501941	0.00506746	0.501953	0.00824996	0.501949	0.0111257	0.502	0.0368214	2.50866	0.352216
	0.502274	0.00574106	0.502286	0.00736806	0.502282	0.0110435	0.502333	0.0351866	2.51034	0.363449
	0.502608	0.00516989	0.50262	0.00879723	0.502616	0.0111853	0.502667	0.0376018	2.51201	0.354237
	0.502941	0.00551637	0.502953	0.00733376	0.502949	0.0114283	0.503	0.0350487	2.51369	0.362358
	0.503274	0.00554265	0.503286	0.00838329	0.503282	0.0113543	0.503333	0.037094	2.51533	0.356773
	0.503608	0.00527178	0.50362	0.00755814	0.503616	0.011149	0.503667	0.0345715	2.51702	0.357773
	0.503941	0.00591573	0.503953	0.00816805	0.503949	0.0117476	0.504	0.0366688	2.5187	0.359994
	0.504274	0.00506101	0.504286	0.00783138	0.504282	0.0104565	0.504333	0.0362032	2.52041	0.356038
	0.504608	0.00624795	0.50462	0.0080212	0.504616	0.0121276	0.504667	0.035699	2.52215	0.362486
	0.504941	0.00454367	0.504953	0.00797207	0.504949	0.0106828	0.505	0.037577	2.52382	0.358389
	0.505274	0.00615753	0.505286	0.00786315	0.505282	0.0116485	0.505333	0.0344337	2.52549	0.361692
	0.505608	0.00489521	0.50562	0.00796453	0.505616	0.011131	0.505667	0.0382632	2.52717	0.357716
	0.505941	0.00576583	0.505953	0.00809918	0.505949	0.0113607	0.506	0.0347053	2.52883	0.361863
	0.506274	0.00529369	0.506286	0.00782186	0.506282	0.0117165	0.506333	0.0377673	2.53051	0.359921
	0.506608	0.00543476	0.50662	0.00790114	0.506616	0.0106069	0.506667	0.0356022	2.53213	0.358813
	0.506941	0.00564587	0.506953	0.00816883	0.506949	0.0123738	0.507	0.0369792	2.53373	0.364664
	0.507274	0.00506213	0.507286	0.00769848	0.507282	0.0104362	0.507333	0.036378	2.53537	0.356038
	0.507608	0.00609528	0.50762	0.00791525	0.507616	0.0121326	0.507667	0.0357189	2.537	0.36781
	0.507941	0.00484355	0.507953	0.00776177	0.507949	0.0105039	0.508	0.0378027	2.53869	0.359623
	0.508274	0.00630268	0.508286	0.00807846	0.508282	0.0122285	0.508333	0.0351121	2.54037	0.363133
	0.508608	0.00493549	0.50862	0.00771417	0.508616	0.0108405	0.508667	0.0381243	2.54199	0.36352
	0.508941	0.00615456	0.508953	0.00801989	0.508949	0.0115205	0.509	0.035423	2.54365	0.359042
	0.509274	0.00521978	0.509286	0.00777973	0.509282	0.0113255	0.509333	0.037637	2.54534	0.367601
	0.509608	0.0059524	0.50962	0.0081744	0.509616	0.0108339	0.509667	0.0358594	2.54705	0.356676
	0.509941	0.00561576	0.509953	0.00789419	0.509949	0.0123298	0.51	0.0371589	2.5487	0.369815
	0.510274	0.00541203	0.510286	0.00813137	0.510282	0.0103719	0.510333	0.03682	2.55036	0.356941
	0.510608	0.00609482	0.51062	0.00816427	0.510616	0.0125056	0.510667	0.0360214	2.55199	0.368685
	0.510941	0.00486578	0.510953	0.00780387	0.510949	0.0101732	0.511	0.0376239	2.5537	0.360763
	0.511274	0.00626124	0.511286	0.0084368	0.511282	0.0121731	0.511333	0.0360984	2.55539	0.364095
	0.511608	0.00493631	0.51162	0.00728268	0.511616	0.0106559	0.511667	0.0376823	2.55712	0.367087
	0.511941	0.0060732	0.511953	0.00870512	0.511949	0.0120383	0.512	0.0363523	2.55883	0.359799
	0.512274	0.00502311	0.512286	0.00735483	0.512282	0.0111225	0.512333	0.0373868	2.56047	0.36806
	0.512608	0.00586338	0.51262	0.00866447	0.512616	0.0111305	0.512667	0.0365776	2.56211	0.362293
	0.512941	0.00536034	0.512953	0.00799665	0.512949	0.0115841	0.513	0.0367112	2.56381	0.368
	0.513274	0.00561915	0.513286	0.00847689	0.513282	0.0110281	0.513333	0.0371024	2.56549	0.363013
	0.513608	0.0057249	0.51362	0.00830291	0.513616	0.0119827	0.513667	0.036415	2.56714	0.366748
	0.513941	0.00543238	0.513953	0.00757	0.513949	0.0108815	0.514	0.0370479	2.56871	0.367065
	0.514274	0.00588787	0.514286	0.00865842	0.514282	0.0120596	0.514333	0.0365019	2.57042	0.363399
	0.514608	0.00521298	0.51462	0.00740182	0.514616	0.0109414	0.514667	0.0369063	2.57211	0.370038
	0.514941	0.00593916	0.514953	0.00912788	0.514949	0.0121999	0.515	0.0370401	2.5738	0.364469
	0.515274	0.0053181	0.515286	0.00725354	0.515282	0.0111115	0.515333	0.0370128	2.57548	0.3703
	0.515608	0.00584795	0.51562	0.00912966	0.515616	0.0118084	0.515667	0.0371854	2.57713	0.364092
	0.515941	0.00556047	0.515953	0.00765134	0.515949	0.0115051	0.516	0.0368582	2.57868	0.370631
	0.516274	0.00555808	0.516286	0.00874345	0.516282	0.0116344	0.516333	0.0371244	2.58033	0.367959
	0.516608	0.00560444	0.51662	0.00798257	0.516616	0.0114577	0.516667	0.0371874	2.58204	0.366902
	0.516941	0.00554789	0.516953	0.00828996	0.516949	0.0117443	0.517	0.0364726	2.58373	0.371601
	0.517274	0.00541182	0.517286	0.00841004	0.517282	0.011529	0.517333	0.0375459	2.58543	0.361672
	0.517608	0.00568041	0.51762	0.00777804	0.517616	0.0117026	0.517667	0.0364143	2.58704	0.376931
	0.517941	0.00532023	0.517953	0.00894504	0.517949	0.0114209	0.518	0.0378983	2.58869	0.36026
	0.518274	0.00594319	0.518286	0.00756487	0.518282	0.0120059	0.518333	0.0357487	2.59039	0.37524
	0.518608	0.00563895	0.51862	0.00867203	0.518616	0.0116772	0.518667	0.0377308	2.59209	0.368175
	0.518941	0.00560041	0.518953	0.00778934	0.518949	0.0115195	0.519	0.0363978	2.5938	0.370181
	0.519274	0.00583677	0.519286	0.00870489	0.519282	0.0122293	0.519333	0.037479	2.59547	0.374114
	0.519608	0.00539663	0.51962	0.00800954	0.519616	0.0110853	0.519667	0.0372933	2.59708	0.366834
	0.519941	0.00608724	0.519953	0.00853882	0.519949	0.0125303	0.52	0.0363215	2.59878	0.376409
	0.520274	0.0052542	0.520286	0.00823439	0.520282	0.0109298	0.520333	0.0382768	2.60048	0.367103
	0.520608	0.00621663	0.52062	0.00816911	0.520616	0.012345	0.520667	0.0360333	2.60216	0.37565
	0.520941	0.00528729	0.520953	0.00859141	0.520949	0.0111586	0.521	0.0388955	2.60378	0.369969
	0.521274	0.00614872	0.521286	0.00826442	0.521282	0.0121928	0.521333	0.0356445	2.60545	0.375123
	0.521608	0.00538199	0.52162	0.00862651	0.521616	0.0115176	0.521667	0.0387539	2.60711	0.370711
	0.521941	0.00597385	0.521953	0.0082949	0.521949	0.0117222	0.522	0.0361685	2.60876	0.369815
	0.522274	0.00578668	0.522286	0.00855865	0.522282	0.0121427	0.522333	0.0381814	2.61049	0.375158
	0.522608	0.00590215	0.52262	0.00823584	0.522616	0.0110905	0.522667	0.0373474	2.61215	0.369359
	0.522941	0.00621166	0.522953	0.00852656	0.522949	0.0126381	0.523	0.0371709	2.61379	0.377989
	0.523274	0.00547856	0.523286	0.00810055	0.523282	0.0105332	0.523333	0.0387024	2.61542	0.370625
	0.523608	0.00640303	0.52362	0.00879245	0.523616	0.0131589	0.523667	0.0362827	2.6171	0.378306
	0.523941	0.0052578	0.523953	0.0078486	0.523949	0.0106985	0.524	0.0393484	2.61879	0.370588
	0.524274	0.00647116	0.524286	0.00870439	0.524282	0.0125633	0.524333	0.0361753	2.62046	0.373751
	0.524608	0.00515301	0.52462	0.0076749	0.524616	0.0112382	0.524667	0.0388498	2.6221	0.377228
	0.524941	0.00651211	0.524953	0.00887864	0.524949	0.0117203	0.525	0.0367265	2.62367	0.366393
	0.525274	0.00539859	0.525286	0.00792276	0.525282	0.0122387	0.525333	0.0381593	2.62535	0.382126
	0.525608	0.00604455	0.52562	0.00883989	0.525616	0.0115646	0.525667	0.0381774	2.62705	0.368249
	0.525941	0.00583695	0.525953	0.0081439	0.525949	0.0124882	0.526	0.0371532	2.62876	0.381993
	0.526274	0.00568196	0.526286	0.0083477	0.526282	0.0109341	0.526333	0.0384181	2.63043	0.371652
	0.526608	0.0061521	0.52662	0.008702	0.526616	0.0129295	0.526667	0.0366562	2.63203	0.376225
	0.526941	0.00511	0.526953	0.00777872	0.526949	0.0107667	0.527	0.0388248	2.63369	0.377352
	0.527274	0.00658572	0.527286	0.00912582	0.527282	0.0127324	0.527333	0.0370687	2.63543	0.37305
	0.527608	0.00509404	0.52762	0.00757318	0.527616	0.0112658	0.527667	0.038624	2.63712	0.380537
	0.527941	0.00648672	0.527953	0.00921968	0.527949	0.0120851	0.528	0.0374978	2.63878	0.372349
	0.528274	0.00512174	0.528286	0.00777877	0.528282	0.0118071	0.528333	0.037519	2.64045	0.383184
	0.528608	0.00602731	0.52862	0.00893146	0.528616	0.0119319	0.528667	0.0379402	2.64212	0.371861
	0.528941	0.0059813	0.528953	0.00786311	0.528949	0.0124961	0.529	0.0372458	2.64376	0.379277
	0.529274	0.00540729	0.529286	0.00868346	0.529282	0.0112058	0.529333	0.038165	2.64549	0.376839
	0.529608	0.00641914	0.52962	0.00852789	0.529616	0.0127046	0.529667	0.0378446	2.64715	0.377139
	0.529941	0.00534589	0.529953	0.00836775	0.529949	0.0109965	0.53	0.0375892	2.64882	0.380506
	0.530274	0.00646019	0.530286	0.00915274	0.530282	0.012724	0.530333	0.0380532	2.65042	0.37537
	0.530608	0.00525711	0.53062	0.00782666	0.530616	0.0114605	0.530667	0.0376772	2.65209	0.38242
	0.530941	0.00646483	0.530953	0.00952597	0.530949	0.0127964	0.531	0.0384542	2.65383	0.376077
	0.531274	0.00542712	0.531286	0.00760487	0.531282	0.0114627	0.531333	0.0375144	2.65549	0.384084
	0.531608	0.00612302	0.53162	0.00947831	0.531616	0.0123146	0.531667	0.03822	2.65717	0.37872
	0.531941	0.005714	0.531953	0.00779067	0.531949	0.0121947	0.532	0.0381207	2.65875	0.379082
	0.532274	0.00583746	0.532286	0.00918048	0.532282	0.0119828	0.532333	0.0375585	2.66036	0.383316
	0.532608	0.00599017	0.53262	0.00849052	0.532616	0.0124787	0.532667	0.0390015	2.66203	0.375115
	0.532941	0.00577795	0.532953	0.00825115	0.532949	0.0118041	0.533	0.0372225	2.66367	0.387108
	0.533274	0.00595627	0.533286	0.00917294	0.533282	0.0123029	0.533333	0.039237	2.66533	0.377062
	0.533608	0.00581698	0.53362	0.00797056	0.533616	0.0117367	0.533667	0.036746	2.66699	0.385541
	0.533941	0.00592781	0.533953	0.00955817	0.533949	0.0123836	0.534	0.0389146	2.66865	0.377722
	0.534274	0.00587796	0.534286	0.0077732	0.534282	0.0119929	0.534333	0.0373267	2.67034	0.385376
	0.534608	0.00603453	0.53462	0.00947657	0.534616	0.0125396	0.534667	0.0386671	2.67202	0.381323
	0.534941	0.00588599	0.534953	0.0078443	0.534949	0.0121237	0.535	0.0380059	2.67369	0.380112
	0.535274	0.00600791	0.535286	0.00903815	0.535282	0.0125283	0.535333	0.037926	2.67533	0.386308
	0.535608	0.00568562	0.53562	0.00843939	0.535616	0.0119	0.535667	0.0390517	2.67701	0.377028
	0.535941	0.00620983	0.535953	0.00851576	0.535949	0.0130001	0.536	0.0372823	2.67868	0.387777
	0.536274	0.005657	0.536286	0.00888362	0.536282	0.0114834	0.536333	0.0398074	2.68035	0.379904
	0.536608	0.00625643	0.53662	0.00812626	0.536616	0.0128912	0.536667	0.036929	2.68203	0.386703
	0.536941	0.00571984	0.536953	0.0089259	0.536949	0.0118461	0.537	0.0398312	2.68373	0.383397
	0.537274	0.00634882	0.537286	0.00823378	0.537282	0.0127459	0.537333	0.0375436	2.68536	0.382279
	0.537608	0.00563445	0.53762	0.00877601	0.537616	0.0124607	0.537667	0.0393152	2.68699	0.386425
	0.537941	0.00641932	0.537953	0.00847709	0.537949	0.0122313	0.538	0.0385678	2.68867	0.382502
	0.538274	0.00553617	0.538286	0.00859204	0.538282	0.0127654	0.538333	0.037879	2.69035	0.386787
	0.538608	0.0061913	0.53862	0.00864369	0.538616	0.0114533	0.538667	0.0397794	2.69204	0.381501
	0.538941	0.00590866	0.538953	0.0086863	0.538949	0.0135544	0.539	0.0370899	2.6937	0.387588
	0.539274	0.00594476	0.539286	0.00850482	0.539282	0.0113351	0.539333	0.0402323	2.69533	0.382111
	0.539608	0.00634379	0.53962	0.00866289	0.539616	0.0135575	0.539667	0.0370961	2.69701	0.384639
	0.539941	0.00548167	0.539953	0.00856965	0.539949	0.011592	0.54	0.0402431	2.6987	0.385607
	0.540274	0.00665277	0.540286	0.00884333	0.540282	0.0131096	0.540333	0.037535	2.70045	0.382159
	0.540608	0.00529513	0.54062	0.00857789	0.540616	0.0118099	0.540667	0.0393558	2.70213	0.389897
	0.540941	0.00667583	0.540953	0.00882902	0.540949	0.0125942	0.541	0.0387939	2.7038	0.38122
	0.541274	0.0053965	0.541286	0.00857933	0.541282	0.0126473	0.541333	0.0382874	2.70539	0.393484
	0.541608	0.00656126	0.54162	0.00860386	0.541616	0.0118512	0.541667	0.0396176	2.70705	0.382359
	0.541941	0.00581921	0.541953	0.00886196	0.541949	0.0130621	0.542	0.0375067	2.70871	0.389887
	0.542274	0.00589392	0.542286	0.00876635	0.542282	0.0114021	0.542333	0.0401433	2.71034	0.3868
	0.542608	0.00631759	0.54262	0.00894293	0.542616	0.0132978	0.542667	0.0375131	2.71201	0.384842
	0.542941	0.00553827	0.542953	0.00835262	0.542949	0.0116791	0.543	0.0400655	2.71368	0.393398
	0.543274	0.00671534	0.543286	0.00936213	0.543282	0.0133316	0.543333	0.0382156	2.71536	0.383165
	0.543608	0.00509961	0.54362	0.0078727	0.543616	0.0116785	0.543667	0.0390383	2.71706	0.392709
	0.543941	0.00697557	0.543953	0.00940478	0.543949	0.0128994	0.544	0.0389482	2.71876	0.385622
	0.544274	0.00519742	0.544286	0.00838709	0.544282	0.0122115	0.544333	0.038398	2.72041	0.390058
	0.544608	0.00673769	0.54462	0.00930435	0.544616	0.0126298	0.544667	0.0393824	2.72199	0.390527
	0.544941	0.00546268	0.544953	0.00854067	0.544949	0.0126915	0.545	0.0386579	2.72368	0.389049
	0.545274	0.00604336	0.545286	0.00905156	0.545282	0.0123009	0.545333	0.0391989	2.72535	0.392343
	0.545608	0.00594162	0.54562	0.0089785	0.545616	0.0126913	0.545667	0.0388127	2.72702	0.38756
	0.545941	0.00568155	0.545953	0.0083143	0.545949	0.0120532	0.546	0.0387585	2.72871	0.395142
	0.546274	0.00651669	0.546286	0.00954633	0.546282	0.0130426	0.546333	0.039267	2.73031	0.386345
	0.546608	0.00533232	0.54662	0.00794941	0.546616	0.0121596	0.546667	0.0389595	2.73202	0.396322
	0.546941	0.00676076	0.546953	0.00982573	0.546949	0.0133267	0.547	0.0389581	2.73369	0.388253
	0.547274	0.00538988	0.547286	0.00785499	0.547282	0.0125615	0.547333	0.0389237	2.73542	0.39233
	0.547608	0.00654626	0.54762	0.00968202	0.547616	0.0128119	0.547667	0.0384776	2.73713	0.39332
	0.547941	0.0056631	0.547953	0.00800179	0.547949	0.0128484	0.548	0.0396354	2.73881	0.388938
	0.548274	0.00629656	0.548286	0.00910557	0.548282	0.0124064	0.548333	0.0381186	2.74046	0.396732
	0.548608	0.00603058	0.54862	0.00895494	0.548616	0.0123499	0.548667	0.0397217	2.74217	0.38588
	0.548941	0.00589173	0.548953	0.00843977	0.548949	0.0127046	0.549	0.038168	2.74381	0.399948
	0.549274	0.0063578	0.549286	0.00958536	0.549282	0.0124426	0.549333	0.0396432	2.74545	0.387233
	0.549608	0.00563599	0.54962	0.00812208	0.549616	0.01282	0.549667	0.0386428	2.7471	0.396654
	0.549941	0.00677018	0.549953	0.00969206	0.549949	0.0129918	0.55	0.0395349	2.74873	0.395547
	0.550274	0.0058156	0.550286	0.00789074	0.550282	0.0125831	0.550333	0.0392333	2.75036	0.389834
	0.550608	0.00634296	0.55062	0.00915577	0.550616	0.0122897	0.550667	0.0387766	2.7521	0.398851
	0.550941	0.00600643	0.550953	0.00845067	0.550949	0.0125518	0.551	0.0400323	2.75379	0.390303
	0.551274	0.00630691	0.551286	0.00905933	0.551282	0.012955	0.551333	0.0382387	2.75545	0.399421
	0.551608	0.00614571	0.55162	0.00896088	0.551616	0.0123851	0.551667	0.0408253	2.75702	0.390913
	0.551941	0.00615442	0.551953	0.00873	0.551949	0.0132118	0.552	0.03774	2.75871	0.397802
	0.552274	0.00618346	0.552286	0.00912224	0.552282	0.0122634	0.552333	0.0412128	2.76038	0.392995
	0.552608	0.00609052	0.55262	0.00855337	0.552616	0.0131214	0.552667	0.0377661	2.76209	0.395896
	0.552941	0.00609553	0.552953	0.0094025	0.552949	0.0119242	0.553	0.0402128	2.76375	0.397213
	0.553274	0.00619854	0.553286	0.0088106	0.553282	0.0132542	0.553333	0.0393258	2.76539	0.391958
	0.553608	0.00610184	0.55362	0.00907067	0.553616	0.0123389	0.553667	0.0387987	2.76701	0.400283
	0.553941	0.00631405	0.553953	0.00870469	0.553949	0.0127739	0.554	0.0407875	2.76872	0.390599
	0.554274	0.00625619	0.554286	0.00905856	0.554282	0.0128784	0.554333	0.0384483	2.77044	0.400341
	0.554608	0.00614278	0.55462	0.00903764	0.554616	0.0118126	0.554667	0.0410994	2.77216	0.394216
	0.554941	0.00629775	0.554953	0.00923167	0.554949	0.0136642	0.555	0.0379916	2.77382	0.399125
	0.555274	0.00590471	0.555286	0.00885168	0.555282	0.0115632	0.555333	0.0413255	2.77547	0.395135
	0.555608	0.0064912	0.55562	0.00912353	0.555616	0.0138879	0.555667	0.0383919	2.7771	0.396544
	0.555941	0.00573868	0.555953	0.00867012	0.555949	0.0114069	0.556	0.0402408	2.77882	0.401886
	0.556274	0.00672558	0.556286	0.00927163	0.556282	0.0138259	0.556333	0.0395044	2.7805	0.393869
	0.556608	0.00577079	0.55662	0.00864866	0.556616	0.0120571	0.556667	0.0394069	2.78215	0.404321
	0.556941	0.0067748	0.556953	0.00916111	0.556949	0.0131071	0.557	0.0405781	2.78383	0.391919
	0.557274	0.00568056	0.557286	0.00883329	0.557282	0.012419	0.557333	0.0390261	2.78548	0.403066
	0.557608	0.00654591	0.55762	0.00893597	0.557616	0.0125633	0.557667	0.0414671	2.7871	0.397348
	0.557941	0.00608918	0.557953	0.00917845	0.557949	0.0131439	0.558	0.0381942	2.78878	0.399629
	0.558274	0.0062556	0.558286	0.0089925	0.558282	0.0118858	0.558333	0.0411798	2.79045	0.402733
	0.558608	0.00615488	0.55862	0.00967978	0.558616	0.0136171	0.558667	0.0387975	2.79206	0.396789
	0.558941	0.00592977	0.558953	0.00851718	0.558949	0.0116301	0.559	0.0403084	2.79368	0.404371
	0.559274	0.00656405	0.559286	0.00994304	0.559282	0.0139348	0.559333	0.0398924	2.79533	0.394869
	0.559608	0.00541799	0.55962	0.00840844	0.559616	0.0117996	0.559667	0.0390813	2.79701	0.406959
	0.559941	0.00699214	0.559953	0.00972476	0.559949	0.0135011	0.56	0.0405733	2.79869	0.397184
	0.560274	0.00540544	0.560286	0.00849923	0.560282	0.0122132	0.560333	0.0391444	2.80035	0.40053
	0.560608	0.00704715	0.56062	0.00952695	0.560616	0.0130358	0.560667	0.0405973	2.80198	0.4037
	0.560941	0.00553412	0.560953	0.00893902	0.560949	0.0129818	0.561	0.0394003	2.80367	0.398973
	0.561274	0.00666355	0.561286	0.00891338	0.561282	0.0127178	0.561333	0.0404551	2.80536	0.406668
	0.561608	0.00612582	0.56162	0.00984998	0.561616	0.0131294	0.561667	0.0397162	2.80714	0.400503
	0.561941	0.00606205	0.561953	0.00821198	0.561949	0.0124051	0.562	0.0400005	2.80883	0.403839
	0.562274	0.00673849	0.562286	0.0101092	0.562282	0.0136662	0.562333	0.040378	2.81049	0.400762
	0.562608	0.0055084	0.56262	0.00795811	0.562616	0.0121661	0.562667	0.0395521	2.81215	0.404377
	0.562941	0.00706327	0.562953	0.0103112	0.562949	0.0138112	0.563	0.0402223	2.81381	0.40259
	0.563274	0.00544189	0.563286	0.00841211	0.563282	0.0123219	0.563333	0.0400346	2.81548	0.404637
	0.563608	0.00708118	0.56362	0.00966484	0.563616	0.0137176	0.563667	0.0400166	2.81712	0.403156
	0.563941	0.00571419	0.563953	0.0091103	0.563949	0.0126741	0.564	0.0405708	2.81877	0.401892
	0.564274	0.00694266	0.564286	0.00899952	0.564282	0.0133082	0.564333	0.0397341	2.82042	0.409934
	0.564608	0.0060724	0.56462	0.00919472	0.564616	0.0128502	0.564667	0.0410542	2.8221	0.39869
	0.564941	0.00643513	0.564953	0.00854766	0.564949	0.0130521	0.565	0.0394313	2.82381	0.409614
	0.565274	0.00656881	0.565286	0.010124	0.565282	0.0129866	0.565333	0.0412582	2.8255	0.401398
	0.565608	0.00595699	0.56562	0.00796418	0.565616	0.0129096	0.565667	0.0396147	2.82713	0.407314
	0.565941	0.0069426	0.565953	0.0101882	0.565949	0.013274	0.566	0.0401562	2.82874	0.405514
	0.566274	0.00596698	0.566286	0.00827853	0.566282	0.0132113	0.566333	0.0410546	2.83034	0.403961
	0.566608	0.00700897	0.56662	0.00981471	0.566616	0.0134335	0.566667	0.03933	2.83199	0.409961
	0.566941	0.00592848	0.566953	0.00883281	0.566949	0.0130146	0.567	0.0414188	2.83369	0.400522
	0.567274	0.00674513	0.567286	0.00918734	0.567282	0.0134078	0.567333	0.0388132	2.83535	0.409353
	0.567608	0.00630426	0.56762	0.0091063	0.567616	0.0125812	0.567667	0.0419768	2.837	0.403873
	0.567941	0.00655387	0.567953	0.00883153	0.567949	0.0138526	0.568	0.03916	2.83865	0.407271
	0.568274	0.00642643	0.568286	0.00986205	0.568282	0.0123585	0.568333	0.0415842	2.84038	0.409089
	0.568608	0.00639605	0.56862	0.00887681	0.568616	0.0136531	0.568667	0.0400978	2.84208	0.404949
	0.568941	0.00636005	0.568953	0.00981779	0.568949	0.0124978	0.569	0.0405002	2.84378	0.410243
	0.569274	0.00642866	0.569286	0.00881596	0.569282	0.0138758	0.569333	0.0412835	2.84547	0.406546
	0.569608	0.00628988	0.56962	0.00962344	0.569616	0.0128513	0.569667	0.0398328	2.84713	0.412321
	0.569941	0.00630056	0.569953	0.00905982	0.569949	0.0136933	0.57	0.0422998	2.84879	0.405656
	0.570274	0.00637294	0.570286	0.00943355	0.570282	0.0132736	0.570333	0.0387004	2.85043	0.411015
	0.570608	0.00634624	0.57062	0.00931775	0.570616	0.0132507	0.570667	0.0424648	2.8521	0.407018
	0.570941	0.00627091	0.570953	0.00941445	0.570949	0.0138162	0.571	0.0394221	2.85376	0.408676
	0.571274	0.00661269	0.571286	0.00926624	0.571282	0.0126621	0.571333	0.0418309	2.85542	0.414724
	0.571608	0.00623989	0.57162	0.00948085	0.571616	0.0139364	0.571667	0.0398702	2.85707	0.408097
	0.571941	0.00661363	0.571953	0.00923319	0.571949	0.0122016	0.572	0.0407884	2.85872	0.415079
	0.572274	0.00650272	0.572286	0.0096976	0.572282	0.0141796	0.572333	0.0411249	2.86042	0.406422
	0.572608	0.00621765	0.57262	0.00940825	0.572616	0.0123354	0.572667	0.040016	2.8621	0.414605
	0.572941	0.00671147	0.572953	0.00930615	0.572949	0.0140111	0.573	0.0419456	2.8637	0.405772
	0.573274	0.00599552	0.573286	0.00941918	0.573282	0.0128527	0.573333	0.0395476	2.86536	0.412525
	0.573608	0.00680798	0.57362	0.00924298	0.573616	0.0129241	0.573667	0.0425124	2.86704	0.410577
	0.573941	0.00592124	0.573953	0.00987454	0.573949	0.0139084	0.574	0.0393902	2.86873	0.407401
	0.574274	0.006779	0.574286	0.00886489	0.574282	0.0126405	0.574333	0.0419409	2.87039	0.416303
	0.574608	0.00625742	0.57462	0.0100061	0.574616	0.0143953	0.574667	0.0403349	2.87203	0.40692
	0.574941	0.00644437	0.574953	0.00878294	0.574949	0.0123967	0.575	0.0412918	2.87364	0.4166
	0.575274	0.006517	0.575286	0.0102072	0.575282	0.0141465	0.575333	0.0412402	2.87533	0.407886
	0.575608	0.00611134	0.57562	0.00882605	0.575616	0.0124105	0.575667	0.0403874	2.87705	0.416799
	0.575941	0.00692877	0.575953	0.00991953	0.575949	0.0141697	0.576	0.0413616	2.87876	0.412925
	0.576274	0.00565416	0.576286	0.00931659	0.576282	0.0129317	0.576333	0.04022	2.88042	0.413964
	0.576608	0.00722076	0.57662	0.00946927	0.576616	0.0139635	0.576667	0.0414697	2.88211	0.417353
	0.576941	0.00562651	0.576953	0.00990727	0.576949	0.0135049	0.577	0.0406061	2.88377	0.406396
	0.577274	0.00725949	0.577286	0.00908822	0.577282	0.0134991	0.577333	0.0408898	2.88542	0.419488
	0.577608	0.00582046	0.57762	0.0101203	0.577616	0.0138232	0.577667	0.0408918	2.88708	0.408702
	0.577941	0.00683612	0.577953	0.00861634	0.577949	0.0130314	0.578	0.0406956	2.8887	0.419158
	0.578274	0.00661021	0.578286	0.0103915	0.578282	0.0142452	0.578333	0.041396	2.89033	0.413956
	0.578608	0.00634286	0.57862	0.00875464	0.578616	0.0131833	0.578667	0.0405785	2.89201	0.415148
	0.578941	0.00722392	0.578953	0.0103192	0.578949	0.0142368	0.579	0.0410809	2.89367	0.418322
	0.579274	0.00563108	0.579286	0.0089813	0.579282	0.0131917	0.579333	0.0414995	2.89538	0.413987
	0.579608	0.00736802	0.57962	0.00967081	0.579616	0.0138867	0.579667	0.0405437	2.89711	0.417962
	0.579941	0.00558079	0.579953	0.00945444	0.579949	0.013295	0.58	0.0420616	2.89876	0.412878
	0.580274	0.00744074	0.580286	0.00921009	0.580282	0.013611	0.580333	0.0401304	2.90039	0.421052
	0.580608	0.00591621	0.58062	0.0102302	0.580616	0.0132259	0.580667	0.042076	2.90209	0.412078
	0.580941	0.00735541	0.580953	0.00883965	0.580949	0.0137576	0.581	0.0405476	2.9038	0.418341
	0.581274	0.00617473	0.581286	0.0102391	0.581282	0.0135017	0.581333	0.0414578	2.9055	0.416798
	0.581608	0.00666183	0.58162	0.00876662	0.581616	0.0136771	0.581667	0.041793	2.90715	0.415069
	0.581941	0.00689677	0.581953	0.0103225	0.581949	0.0135017	0.582	0.0406709	2.90879	0.423103
	0.582274	0.00622573	0.582286	0.00900534	0.582282	0.0135879	0.582333	0.0427365	2.91038	0.410208
	0.582608	0.00728027	0.58262	0.00974271	0.582616	0.0135965	0.582667	0.0400415	2.912	0.426217
	0.582941	0.00607005	0.582953	0.00953525	0.582949	0.0135159	0.583	0.0430845	2.91374	0.412003
	0.583274	0.0075378	0.583286	0.00944179	0.583282	0.0137117	0.583333	0.0399404	2.91539	0.422448
	0.583608	0.00605187	0.58362	0.00992121	0.583616	0.01313	0.583667	0.042823	2.91703	0.416224
	0.583941	0.00702806	0.583953	0.0090684	0.583949	0.0140602	0.584	0.0406785	2.9187	0.418749
	0.584274	0.00644673	0.584286	0.0102259	0.584282	0.0132133	0.584333	0.041823	2.92033	0.421356
	0.584608	0.00653486	0.58462	0.00896269	0.584616	0.0142735	0.584667	0.0420139	2.92206	0.414697
	0.584941	0.00674569	0.584953	0.0103375	0.584949	0.0130546	0.585	0.0408829	2.92371	0.424505
	0.585274	0.00641871	0.585286	0.00910634	0.585282	0.0145822	0.585333	0.0430232	2.92538	0.415537
	0.585608	0.00709775	0.58562	0.00968656	0.585616	0.0125787	0.585667	0.0400634	2.92705	0.423398
	0.585941	0.00625148	0.585953	0.00954399	0.585949	0.0141183	0.586	0.0435273	2.92868	0.41957
	0.586274	0.00690433	0.586286	0.00954133	0.586282	0.0133685	0.586333	0.0400364	2.93034	0.423348
	0.586608	0.00631833	0.58662	0.009814	0.586616	0.0136684	0.586667	0.0428468	2.93204	0.420419
	0.586941	0.00691479	0.586953	0.0096877	0.586949	0.013778	0.587	0.0408669	2.9337	0.423027
	0.587274	0.00657987	0.587286	0.00983446	0.587282	0.0128574	0.587333	0.042196	2.93532	0.424311
	0.587608	0.00684209	0.58762	0.00978983	0.587616	0.0147682	0.587667	0.0417286	2.93703	0.418157
	0.587941	0.0064919	0.587953	0.00927112	0.587949	0.0124182	0.588	0.0415313	2.93873	0.428446
	0.588274	0.00681849	0.588286	0.0100509	0.588282	0.0149852	0.588333	0.0431587	2.94043	0.415977
	0.588608	0.00660621	0.58862	0.00956237	0.588616	0.0123772	0.588667	0.0406496	2.94216	0.427089
	0.588941	0.00680811	0.588953	0.00987049	0.588949	0.014691	0.589	0.0435048	2.94381	0.42171
	0.589274	0.00654654	0.589286	0.00982816	0.589282	0.0131712	0.589333	0.0397502	2.94542	0.421508
	0.589608	0.00702292	0.58962	0.00967359	0.589616	0.0144226	0.589667	0.0431104	2.94712	0.428204
	0.589941	0.00636189	0.589953	0.0102087	0.589949	0.0136769	0.59	0.0407547	2.94883	0.419753
	0.590274	0.00687062	0.590286	0.00919353	0.590282	0.0136161	0.590333	0.0419848	2.95049	0.431503
	0.590608	0.0064422	0.59062	0.010351	0.590616	0.0143305	0.590667	0.042129	2.95215	0.416582
	0.590941	0.00670114	0.590953	0.00893066	0.590949	0.0132429	0.591	0.0414032	2.95382	0.432252
	0.591274	0.00663245	0.591286	0.0103975	0.591282	0.0150598	0.591333	0.0428103	2.95542	0.420786
	0.591608	0.00653341	0.59162	0.00928082	0.591616	0.0129793	0.591667	0.0412479	2.95709	0.42699
	0.591941	0.00686076	0.591953	0.00986104	0.591949	0.0150314	0.592	0.0432076	2.95879	0.424803
	0.592274	0.00647738	0.592286	0.00965703	0.592282	0.0131874	0.592333	0.0413397	2.96042	0.424516
	0.592608	0.00708357	0.59262	0.00944358	0.592616	0.0143369	0.592667	0.0428055	2.96205	0.429244
	0.592941	0.00619942	0.592953	0.0100125	0.592949	0.0137375	0.593	0.0419806	2.9637	0.424041
	0.593274	0.00743556	0.593286	0.00913589	0.593282	0.0141111	0.593333	0.0420776	2.96537	0.429109
	0.593608	0.00587949	0.59362	0.0107268	0.593616	0.0140243	0.593667	0.0420457	2.96706	0.423755
	0.593941	0.00741589	0.593953	0.00900141	0.593949	0.0139547	0.594	0.0420646	2.96872	0.429945
	0.594274	0.00648932	0.594286	0.0108508	0.594282	0.0142765	0.594333	0.0422329	2.97035	0.423698
	0.594608	0.00696907	0.59462	0.00900752	0.594616	0.0134938	0.594667	0.0421229	2.97199	0.428447
	0.594941	0.00697433	0.594953	0.0103417	0.594949	0.0143811	0.595	0.0420673	2.97368	0.42863
	0.595274	0.00656366	0.595286	0.00949927	0.595282	0.0135574	0.595333	0.0430163	2.97537	0.42447
	0.595608	0.00740655	0.59562	0.00986028	0.595616	0.0145641	0.595667	0.0418506	2.97706	0.431495
	0.595941	0.0061921	0.595953	0.0100478	0.595949	0.0133281	0.596	0.0429867	2.97873	0.423826
	0.596274	0.0076643	0.596286	0.00910614	0.596282	0.0146195	0.596333	0.0414333	2.98032	0.42968
	0.596608	0.00614146	0.59662	0.0106202	0.596616	0.013592	0.596667	0.0431168	2.98202	0.426605
	0.596941	0.00742035	0.596953	0.00868251	0.596949	0.0142714	0.597	0.0418584	2.98371	0.432162
	0.597274	0.00631137	0.597286	0.0109652	0.597282	0.0139404	0.597333	0.0424517	2.98542	0.430263
	0.597608	0.00706397	0.59762	0.00866499	0.597616	0.0139026	0.597667	0.0427427	2.98712	0.428351
	0.597941	0.00678199	0.597953	0.010709	0.597949	0.0139433	0.598	0.0415786	2.98883	0.436836
	0.598274	0.00652272	0.598286	0.00928209	0.598282	0.0140741	0.598333	0.0441684	2.99049	0.422743
	0.598608	0.00722255	0.59862	0.0101069	0.598616	0.0139171	0.598667	0.0415755	2.99213	0.436386
	0.598941	0.00625514	0.598953	0.00988793	0.598949	0.0140101	0.599	0.0440916	2.9938	0.423137
	0.599274	0.00751306	0.599286	0.00950662	0.599282	0.0142515	0.599333	0.041518	2.99548	0.43449
	0.599608	0.00619109	0.59962	0.0104849	0.599616	0.014016	0.599667	0.0441032	2.99706	0.429614
	0.599941	0.00749714	0.599953	0.00948941	0.599949	0.0142691	0.6	0.0418043	2.99868	0.426396
	0.600274	0.00634799	0.600286	0.0108328	0.600282	0.0136232	0.600333	0.0432158	3.00037	0.435433
	0.600608	0.00714964	0.60062	0.00953809	0.600616	0.0148978	0.600667	0.0433883	3.00203	0.428055
	0.600941	0.00668036	0.600953	0.0104983	0.600949	0.0132679	0.601	0.0419019	3.0037	0.436707
	0.601274	0.00688383	0.601286	0.00977755	0.601282	0.015003	0.601333	0.0446329	3.0053	0.427395
	0.601608	0.00695962	0.60162	0.0104226	0.601616	0.0136608	0.601667	0.0411015	3.00703	0.435626
	0.601941	0.0067017	0.601953	0.00997716	0.601949	0.0149044	0.602	0.0446788	3.00874	0.432531
	0.602274	0.00700639	0.602286	0.00988734	0.602282	0.0138325	0.602333	0.041347	3.01041	0.432994
	0.602608	0.00658811	0.60262	0.0100709	0.602616	0.0144765	0.602667	0.0439438	3.01213	0.434452
	0.602941	0.00727648	0.602953	0.00990088	0.602949	0.0143716	0.603	0.0417974	3.01382	0.43098
	0.603274	0.00637325	0.603286	0.0100444	0.603282	0.0141239	0.603333	0.0433173	3.01545	0.435801
	0.603608	0.00713823	0.60362	0.0101149	0.603616	0.0151503	0.603667	0.0430772	3.01712	0.433914
	0.603941	0.00663751	0.603953	0.0100934	0.603949	0.013424	0.604	0.0415129	3.01882	0.437191
	0.604274	0.00712782	0.604286	0.0100082	0.604282	0.0153199	0.604333	0.0438802	3.02049	0.430094
	0.604608	0.00668802	0.60462	0.0100575	0.604616	0.0133829	0.604667	0.0413936	3.02216	0.439789
	0.604941	0.00703334	0.604953	0.00990379	0.604949	0.0153234	0.605	0.044339	3.02383	0.431509
	0.605274	0.00688382	0.605286	0.0102458	0.605282	0.0136453	0.605333	0.0421349	3.02549	0.434764
	0.605608	0.00690246	0.60562	0.00974498	0.605616	0.0148802	0.605667	0.0437425	3.02713	0.440452
	0.605941	0.00685418	0.605953	0.0107295	0.605949	0.0143868	0.606	0.0418893	3.02878	0.429573
	0.606274	0.00707552	0.606286	0.00939232	0.606282	0.0141357	0.606333	0.0431044	3.0305	0.443978
	0.606608	0.00692971	0.60662	0.0106347	0.606616	0.0151903	0.606667	0.0429048	3.03213	0.431602
	0.606941	0.00691393	0.606953	0.00973417	0.606949	0.0135251	0.607	0.0431941	3.03374	0.442542
	0.607274	0.00704165	0.607286	0.01032	0.607282	0.0153983	0.607333	0.0432783	3.03539	0.434619
	0.607608	0.00686895	0.60762	0.00998408	0.607616	0.0134079	0.607667	0.0425587	3.03702	0.438011
	0.607941	0.00701011	0.607953	0.0101611	0.607949	0.0153491	0.608	0.0434331	3.03869	0.440546
	0.608274	0.0067033	0.608286	0.010615	0.608282	0.0139165	0.608333	0.042833	3.04033	0.433213
	0.608608	0.00746881	0.60862	0.00971587	0.608616	0.0149401	0.608667	0.0435298	3.04198	0.441989
	0.608941	0.00660073	0.608953	0.0113151	0.608949	0.0139486	0.609	0.042885	3.04366	0.433899
	0.609274	0.00724008	0.609286	0.00931283	0.609282	0.01468	0.609333	0.0430719	3.04531	0.441706
	0.609608	0.00666095	0.60962	0.0109102	0.609616	0.0142353	0.609667	0.0436905	3.04702	0.435455
	0.609941	0.00747692	0.609953	0.00898759	0.609949	0.0145398	0.61	0.0428123	3.04867	0.439462
	0.610274	0.00671547	0.610286	0.0110663	0.610282	0.014938	0.610333	0.0433351	3.05033	0.439708
	0.610608	0.00743399	0.61062	0.00949346	0.610616	0.0144901	0.610667	0.0434126	3.05198	0.437888
	0.610941	0.00704237	0.610953	0.0105331	0.610949	0.0149149	0.611	0.0435553	3.05369	0.44238
	0.611274	0.00680405	0.611286	0.0102912	0.611282	0.0142999	0.611333	0.0435163	3.05539	0.436432
	0.611608	0.0075403	0.61162	0.00958942	0.611616	0.0149416	0.611667	0.0429321	3.05715	0.446089
	0.611941	0.00643649	0.611953	0.0111939	0.611949	0.0144435	0.612	0.0441757	3.05881	0.435624
	0.612274	0.00770273	0.612286	0.00920927	0.612282	0.0150123	0.612333	0.0428195	3.06048	0.44542
	0.612608	0.00627404	0.61262	0.0113764	0.612616	0.0144114	0.612667	0.0439469	3.06215	0.440496
	0.612941	0.00796515	0.612953	0.00917038	0.612949	0.0150654	0.613	0.0430156	3.06377	0.438645
	0.613274	0.0064783	0.613286	0.011151	0.613282	0.0141064	0.613333	0.0433849	3.06545	0.446076
	0.613608	0.0076361	0.61362	0.00971285	0.613616	0.0150834	0.613667	0.0439158	3.06714	0.436407
	0.613941	0.00665006	0.613953	0.0106928	0.613949	0.0140917	0.614	0.0425203	3.06874	0.446911
	0.614274	0.00733561	0.614286	0.0102344	0.614282	0.0151601	0.614333	0.0445796	3.0704	0.435047
	0.614608	0.00730637	0.61462	0.00998244	0.614616	0.0141973	0.614667	0.0420913	3.07209	0.448669
	0.614941	0.00683106	0.614953	0.0110176	0.614949	0.0147758	0.615	0.0451238	3.07378	0.437595
	0.615274	0.00763822	0.615286	0.00955422	0.615282	0.0146232	0.615333	0.0418543	3.07545	0.447305
	0.615608	0.00639727	0.61562	0.0113097	0.615616	0.0144793	0.615667	0.045029	3.07709	0.445011
	0.615941	0.00799728	0.615953	0.00932289	0.615949	0.0149407	0.616	0.0432194	3.07867	0.441193
	0.616274	0.00609589	0.616286	0.0110077	0.616282	0.0140915	0.616333	0.0438508	3.08033	0.450904
	0.616608	0.0079005	0.61662	0.00953358	0.616616	0.0155465	0.616667	0.0444721	3.08203	0.438514
	0.616941	0.00647378	0.616953	0.0107649	0.616949	0.014209	0.617	0.0426785	3.08368	0.449238
	0.617274	0.00723757	0.617286	0.0105317	0.617282	0.0158205	0.617333	0.0455503	3.08533	0.440828
	0.617608	0.00688086	0.61762	0.009932	0.617616	0.0136502	0.617667	0.0416807	3.08696	0.447218
	0.617941	0.00687072	0.617953	0.0109239	0.617949	0.015571	0.618	0.0458858	3.08873	0.44607
	0.618274	0.00710718	0.618286	0.00998369	0.618282	0.0140118	0.618333	0.0417668	3.09039	0.443746
	0.618608	0.00683309	0.61862	0.0108046	0.618616	0.015651	0.618667	0.0455534	3.09216	0.450104
	0.618941	0.00757653	0.618953	0.010214	0.618949	0.0150302	0.619	0.0431205	3.09382	0.441123
	0.619274	0.00649854	0.619286	0.0106685	0.619282	0.0144268	0.619333	0.0443353	3.09548	0.45199
	0.619608	0.00770306	0.61962	0.0102396	0.619616	0.0154516	0.619667	0.0440377	3.09716	0.44045
	0.619941	0.0064395	0.619953	0.0104014	0.619949	0.0137906	0.62	0.0431575	3.09879	0.450711
	0.620274	0.00759628	0.620286	0.0102891	0.620282	0.0159293	0.620333	0.0449246	3.10046	0.444605
	0.620608	0.00695922	0.62062	0.0101601	0.620616	0.0137285	0.620667	0.0430339	3.10215	0.44898
	0.620941	0.00723854	0.620953	0.010558	0.620949	0.0161511	0.621	0.0452604	3.10376	0.4488
	0.621274	0.00723809	0.621286	0.01046	0.621282	0.0137754	0.621333	0.042272	3.10539	0.44504
	0.621608	0.00721256	0.62162	0.0100519	0.621616	0.0157479	0.621667	0.045034	3.10707	0.455751
	0.621941	0.00704991	0.621953	0.0107171	0.621949	0.0146658	0.622	0.0430555	3.10876	0.441207
	0.622274	0.00697024	0.622286	0.0100179	0.622282	0.0151526	0.622333	0.0445658	3.11045	0.458198
	0.622608	0.00756085	0.62262	0.01091	0.622616	0.0152147	0.622667	0.0438776	3.11212	0.442382
	0.622941	0.00703686	0.622953	0.0101079	0.622949	0.0147309	0.623	0.0438693	3.11376	0.453484
	0.623274	0.00736684	0.623286	0.0109241	0.623282	0.0160533	0.623333	0.0444448	3.11542	0.448558
	0.623608	0.00729297	0.62362	0.0104416	0.623616	0.0143296	0.623667	0.0432379	3.11707	0.447009
	0.623941	0.00724613	0.623953	0.0104438	0.623949	0.0160983	0.624	0.0449606	3.11874	0.453553
	0.624274	0.00712966	0.624286	0.011012	0.624282	0.0139988	0.624333	0.043736	3.12041	0.447104
	0.624608	0.00710211	0.62462	0.00978145	0.624616	0.0158745	0.624667	0.0447786	3.12201	0.453064
	0.624941	0.00728348	0.624953	0.0115781	0.624949	0.0144448	0.625	0.0436434	3.12365	0.448059
	0.625274	0.00730626	0.625286	0.00959186	0.625282	0.0155648	0.625333	0.0448385	3.12534	0.453307
	0.625608	0.00735614	0.62562	0.0112075	0.625616	0.0150803	0.625667	0.0441455	3.12708	0.451429
	0.625941	0.00738475	0.625953	0.00988751	0.625949	0.0148823	0.626	0.0446839	3.12881	0.452088
	0.626274	0.0071791	0.626286	0.0108486	0.626282	0.0151131	0.626333	0.0447449	3.13049	0.454063
	0.626608	0.00729289	0.62662	0.0103652	0.626616	0.0147169	0.626667	0.0443838	3.13217	0.44698
	0.626941	0.00713749	0.626953	0.0100898	0.626949	0.0153086	0.627	0.0446179	3.13377	0.456664
	0.627274	0.00735012	0.627286	0.0110563	0.627282	0.0151342	0.627333	0.0448382	3.13544	0.44786
	0.627608	0.00753958	0.62762	0.00981387	0.627616	0.0155871	0.627667	0.0441721	3.13711	0.457268
	0.627941	0.00725623	0.627953	0.0115971	0.627949	0.0146875	0.628	0.0451891	3.13877	0.447481
	0.628274	0.0075388	0.628286	0.00945391	0.628282	0.0156054	0.628333	0.04392	3.14032	0.458128
	0.628608	0.00697418	0.62862	0.0116162	0.628616	0.0148209	0.628667	0.0452492	3.14202	0.454298
	0.628941	0.0078638	0.628953	0.0097189	0.628949	0.015517	0.629	0.0439241	3.14371	0.452349
	0.629274	0.00692661	0.629286	0.0112735	0.629282	0.0148566	0.629333	0.0448136	3.14543	0.458963
	0.629608	0.00797955	0.62962	0.0104203	0.629616	0.0154729	0.629667	0.0444171	3.14717	0.445725
	0.629941	0.00695079	0.629953	0.0106166	0.629949	0.0147885	0.63	0.0438574	3.14875	0.4633
	0.630274	0.00768197	0.630286	0.0111486	0.630282	0.0153755	0.630333	0.0454065	3.15041	0.446838
	0.630608	0.00714193	0.63062	0.00988951	0.630616	0.0151	0.630667	0.0432474	3.15208	0.4589
	0.630941	0.00736668	0.630953	0.0116664	0.630949	0.0150942	0.631	0.046421	3.15378	0.452998
	0.631274	0.0076828	0.631286	0.00986957	0.631282	0.0154383	0.631333	0.0433692	3.15549	0.455223
	0.631608	0.00674617	0.63162	0.0116952	0.631616	0.0153673	0.631667	0.046072	3.15715	0.458391
	0.631941	0.00800651	0.631953	0.0099312	0.631949	0.0153675	0.632	0.0435188	3.15877	0.45494
	0.632274	0.0062087	0.632286	0.0112271	0.632282	0.0150382	0.632333	0.0451809	3.16043	0.460071
	0.632608	0.00814001	0.63262	0.0105859	0.632616	0.0158903	0.632667	0.0445926	3.16212	0.452938
	0.632941	0.00649895	0.632953	0.0105545	0.632949	0.014507	0.633	0.0446469	3.1638	0.459575
	0.633274	0.00783417	0.633286	0.0110154	0.633282	0.0157928	0.633333	0.0458098	3.16549	0.455653
	0.633608	0.00700337	0.63362	0.0104266	0.633616	0.0147268	0.633667	0.0433999	3.16715	0.45492
	0.633941	0.00759616	0.633953	0.0110223	0.633949	0.0159597	0.634	0.0466177	3.16881	0.460512
	0.634274	0.00736228	0.634286	0.0105294	0.634282	0.0148249	0.634333	0.043129	3.17042	0.452406
	0.634608	0.00724118	0.63462	0.0110821	0.634616	0.0157879	0.634667	0.0463445	3.17209	0.464199
	0.634941	0.00780323	0.634953	0.0108535	0.634949	0.0152947	0.635	0.0438563	3.17376	0.454329
	0.635274	0.00710981	0.635286	0.0105022	0.635282	0.0152621	0.635333	0.0453474	3.17539	0.46254
	0.635608	0.0079914	0.63562	0.0110889	0.635616	0.015631	0.635667	0.0445911	3.17705	0.455989
	0.635941	0.00668812	0.635953	0.0106917	0.635949	0.0150363	0.636	0.0443112	3.17871	0.463361
	0.636274	0.00797518	0.636286	0.0109466	0.636282	0.0163961	0.636333	0.045511	3.18033	0.457842
	0.636608	0.00678827	0.63662	0.0105685	0.636616	0.0146229	0.636667	0.0438557	3.18203	0.458017
	0.636941	0.00795699	0.636953	0.0108114	0.636949	0.0169802	0.637	0.046139	3.18374	0.464815
	0.637274	0.00703469	0.637286	0.0111363	0.637282	0.014343	0.637333	0.0437691	3.18535	0.453152
	0.637608	0.00766584	0.63762	0.0103534	0.637616	0.0165166	0.637667	0.0461927	3.18701	0.468956
	0.637941	0.00745485	0.637953	0.0111962	0.637949	0.0149564	0.638	0.0438705	3.18871	0.452835
	0.638274	0.00728278	0.638286	0.0103432	0.638282	0.015871	0.638333	0.0461243	3.19041	0.467566
	0.638608	0.00771929	0.63862	0.011167	0.638616	0.0156418	0.638667	0.0447321	3.19211	0.456747
	0.638941	0.00714136	0.638953	0.0105908	0.638949	0.0151533	0.639	0.0451597	3.19374	0.463482
	0.639274	0.00791564	0.639286	0.0103905	0.639282	0.0161012	0.639333	0.0453712	3.1954	0.462745
	0.639608	0.00730628	0.63962	0.0112172	0.639616	0.014909	0.639667	0.0447594	3.19708	0.454832
	0.639941	0.00808286	0.639953	0.0100233	0.639949	0.0165073	0.64	0.0457176	3.19882	0.468413
	0.640274	0.00715498	0.640286	0.011644	0.640282	0.0148883	0.640333	0.0447113	3.2005	0.456079
	0.640608	0.00794161	0.64062	0.00998635	0.640616	0.0162635	0.640667	0.045614	3.20213	0.469329
	0.640941	0.00734348	0.640953	0.0118611	0.640949	0.0149182	0.641	0.0450507	3.20379	0.461904
	0.641274	0.00768886	0.641286	0.0100097	0.641282	0.0160313	0.641333	0.0456989	3.20542	0.461855
	0.641608	0.0075458	0.64162	0.0113323	0.641616	0.0153929	0.641667	0.0457536	3.20706	0.465627
	0.641941	0.00754343	0.641953	0.0109773	0.641949	0.0157214	0.642	0.045445	3.20872	0.460918
	0.642274	0.00758015	0.642286	0.0104361	0.642282	0.0153424	0.642333	0.0455416	3.21038	0.467181
	0.642608	0.007392	0.64262	0.0116074	0.642616	0.0157606	0.642667	0.0449986	3.21196	0.458499
	0.642941	0.00745022	0.642953	0.00977827	0.642949	0.0157698	0.643	0.0453643	3.21369	0.47014
	0.643274	0.00766106	0.643286	0.0119746	0.643282	0.0156654	0.643333	0.0456287	3.2154	0.458645
	0.643608	0.0075863	0.64362	0.00974114	0.643616	0.0158061	0.643667	0.045026	3.21706	0.466094
	0.643941	0.00759567	0.643953	0.012272	0.643949	0.0155941	0.644	0.0466196	3.21877	0.463527
	0.644274	0.00767551	0.644286	0.0100474	0.644282	0.0156301	0.644333	0.0448063	3.22042	0.464921
	0.644608	0.00742841	0.64462	0.0117062	0.644616	0.015412	0.644667	0.0465511	3.22205	0.467297
	0.644941	0.00794887	0.644953	0.0104603	0.644949	0.0159774	0.645	0.0452025	3.22367	0.459075
	0.645274	0.00717287	0.645286	0.0109802	0.645282	0.0151849	0.645333	0.0460413	3.22532	0.480221
	0.645608	0.00792467	0.64562	0.0115293	0.645616	0.0163071	0.645667	0.0455219	3.22702	0.458637
	0.645941	0.00704057	0.645953	0.0103383	0.645949	0.0151791	0.646	0.0453526	3.22865	0.47605
	0.646274	0.00775933	0.646286	0.012149	0.646282	0.0162448	0.646333	0.0461954	3.23032	0.460578
	0.646608	0.00708459	0.64662	0.00991874	0.646616	0.0152541	0.646667	0.0442148	3.23203	0.472921
	0.646941	0.0077507	0.646953	0.0121539	0.646949	0.0160388	0.647	0.0475282	3.23374	0.467673
	0.647274	0.00765422	0.647286	0.0100342	0.647282	0.0155269	0.647333	0.0438646	3.23549	0.460394
	0.647608	0.00738115	0.64762	0.0116572	0.647616	0.01556	0.647667	0.0476491	3.23716	0.478432
	0.647941	0.00816349	0.647953	0.0106926	0.647949	0.0156979	0.648	0.0441243	3.23882	0.458792
	0.648274	0.007027	0.648286	0.0110681	0.648282	0.0154464	0.648333	0.0469319	3.24047	0.476116
	0.648608	0.00826296	0.64862	0.0117177	0.648616	0.0161929	0.648667	0.0449455	3.24216	0.465384
	0.648941	0.00686494	0.648953	0.0106167	0.648949	0.0153567	0.649	0.0458001	3.2438	0.467163
	0.649274	0.00813278	0.649286	0.0118922	0.649282	0.0166943	0.649333	0.0465463	3.24547	0.473629
	0.649608	0.00688539	0.64962	0.0101018	0.649616	0.014955	0.649667	0.0443971	3.24706	0.464391
	0.649941	0.00785125	0.649953	0.0118703	0.649949	0.016971	0.65	0.0474217	3.24867	0.475183
	0.650274	0.00760332	0.650286	0.010516	0.650282	0.015027	0.650333	0.0439199	3.25032	0.465819
	0.650608	0.00756359	0.65062	0.0115595	0.650616	0.0167768	0.650667	0.0480871	3.25198	0.479725
	0.650941	0.00785601	0.650953	0.0109306	0.650949	0.0152132	0.651	0.0443487	3.25372	0.466284
	0.651274	0.00712432	0.651286	0.0111441	0.651282	0.016138	0.651333	0.0474987	3.2554	0.475221
	0.651608	0.00804991	0.65162	0.0111585	0.651616	0.0160902	0.651667	0.0450026	3.25698	0.469041
	0.651941	0.0071331	0.651953	0.0109445	0.651949	0.0153696	0.652	0.0462279	3.25866	0.469791
	0.652274	0.00838953	0.652286	0.0111994	0.652282	0.0167577	0.652333	0.0463743	3.26034	0.476038
	0.652608	0.00674445	0.65262	0.0111069	0.652616	0.0147869	0.652667	0.045276	3.26201	0.467689
	0.652941	0.00853853	0.652953	0.0112623	0.652949	0.0172152	0.653	0.0472828	3.26369	0.478423
	0.653274	0.0071113	0.653286	0.0111795	0.653282	0.0147026	0.653333	0.0444606	3.26533	0.46595
	0.653608	0.00797107	0.65362	0.0109604	0.653616	0.0170839	0.653667	0.047798	3.26701	0.481351
	0.653941	0.00771473	0.653953	0.0112983	0.653949	0.0150484	0.654	0.0448093	3.2687	0.467105
	0.654274	0.00759024	0.654286	0.0112422	0.654282	0.0164651	0.654333	0.0470781	3.2704	0.477174
	0.654608	0.00813741	0.65462	0.0109062	0.654616	0.0156291	0.654667	0.0460033	3.27213	0.471555
	0.654941	0.00718546	0.654953	0.0115923	0.654949	0.0160535	0.655	0.0461851	3.27383	0.47355
	0.655274	0.0085092	0.655286	0.0103872	0.655282	0.0163637	0.655333	0.046381	3.27548	0.477232
	0.655608	0.00696168	0.65562	0.0118356	0.655616	0.0154308	0.655667	0.0456612	3.27717	0.46919
	0.655941	0.00820706	0.655953	0.0104572	0.655949	0.0169755	0.656	0.0470198	3.27883	0.479414
	0.656274	0.00706308	0.656286	0.0119378	0.656282	0.0150335	0.656333	0.0456408	3.28051	0.470021
	0.656608	0.00802892	0.65662	0.0105345	0.656616	0.0169793	0.656667	0.0464431	3.28213	0.478856
	0.656941	0.00771886	0.656953	0.0115941	0.656949	0.0151992	0.657	0.0458284	3.28374	0.47351
	0.657274	0.00782893	0.657286	0.0113186	0.657282	0.0164016	0.657333	0.0465711	3.28539	0.474354
	0.657608	0.00792128	0.65762	0.0110576	0.657616	0.0159829	0.657667	0.0461713	3.28703	0.481669
	0.657941	0.00761496	0.657953	0.0116889	0.657949	0.0160916	0.658	0.0466815	3.2887	0.46784
	0.658274	0.00816334	0.658286	0.0104402	0.658282	0.0162396	0.658333	0.0463628	3.29037	0.484312
	0.658608	0.00732775	0.65862	0.0120009	0.658616	0.0158327	0.658667	0.0464074	3.29199	0.469548
	0.658941	0.0082397	0.658953	0.0100955	0.658949	0.0164543	0.659	0.046632	3.29365	0.481191
	0.659274	0.0073544	0.659286	0.0123864	0.659282	0.0155977	0.659333	0.0465461	3.29538	0.477195
	0.659608	0.0079585	0.65962	0.0105853	0.659616	0.0167053	0.659667	0.045888	3.29709	0.477536
	0.659941	0.00759055	0.659953	0.0115761	0.659949	0.0154984	0.66	0.0473277	3.29874	0.481575
	0.660274	0.00803285	0.660286	0.0111486	0.660282	0.0167814	0.660333	0.0459312	3.3004	0.476354
	0.660608	0.00748486	0.66062	0.01119	0.660616	0.0154925	0.660667	0.0476859	3.30202	0.483866
	0.660941	0.00776122	0.660953	0.0123354	0.660949	0.0170962	0.661	0.0458895	3.3037	0.474107
	0.661274	0.0076896	0.661286	0.0106105	0.661282	0.0157434	0.661333	0.0478004	3.30539	0.486042
	0.661608	0.00784346	0.66162	0.0126995	0.661616	0.016668	0.661667	0.0464736	3.30711	0.471086
	0.661941	0.00758584	0.661953	0.0104437	0.661949	0.0158917	0.662	0.047077	3.3088	0.483496
	0.662274	0.00790796	0.662286	0.012602	0.662282	0.016581	0.662333	0.0470794	3.31048	0.480951
	0.662608	0.00763243	0.66262	0.0106362	0.662616	0.0159072	0.662667	0.0463955	3.31211	0.478492
	0.662941	0.00786955	0.662953	0.011778	0.662949	0.0163186	0.663	0.0476644	3.31383	0.484867
	0.663274	0.00732857	0.663286	0.0113571	0.663282	0.0163037	0.663333	0.0451683	3.31549	0.476177
	0.663608	0.00797768	0.66362	0.0113619	0.663616	0.0160982	0.663667	0.0478959	3.31714	0.488632
	0.663941	0.00780099	0.663953	0.0117312	0.663949	0.0166309	0.664	0.0453458	3.31872	0.476171
	0.664274	0.00756083	0.664286	0.0105979	0.664282	0.0158445	0.664333	0.0482196	3.32042	0.485116
	0.664608	0.00828766	0.66462	0.0125413	0.664616	0.0170643	0.664667	0.0455552	3.3221	0.480304
	0.664941	0.00725464	0.664953	0.0102324	0.664949	0.0156177	0.665	0.0475411	3.32379	0.47816
[truncated: 65,580 more rows]

## Sheet: Figure 4c
Figure 4c
	PAM			p-Pep			p-Pep/Cu2+
	Strain (mm mm-1)	Stress (MPa)		Strain (mm mm-1)	Stress (MPa)		Strain (mm mm-1)	Stress (MPa)
	0	-1.30399e-05		0	-4.24945e-05		0	-8.49155e-05
	0.000333333	-5.94375e-08		0.000299625	3.4855e-06		0.000296296	6.9645e-06
	0.000666667	2.99835e-05		0.000599251	3.5168e-05		0.000592593	7.02747e-05
	0.001	6.33002e-05		0.000898876	0.000105581		0.000888889	0.000210979
	0.00133333	7.9876e-05		0.0011985	0.000132429		0.00118518	0.000264628
	0.00166667	7.32839e-05		0.00149813	0.000107488		0.00148148	0.000214788
	0.002	6.78554e-05		0.00179775	9.1045e-05		0.00177778	0.000181931
	0.00233333	8.06274e-05		0.00209738	0.000116381		0.00207407	0.000232559
	0.00266667	9.23489e-05		0.00239701	0.000158583		0.00237037	0.00031689
	0.003	9.64489e-05		0.00269663	0.000118982		0.00266667	0.000237757
	0.00333333	0.000112454		0.00299625	0.000180531		0.00296296	0.000360747
	0.00366667	0.000129045		0.00329588	0.000192851		0.00325926	0.000385365
	0.004	0.0001433		0.00359551	0.000205958		0.00355556	0.000411558
	0.00433333	0.000168786		0.00389513	0.000252678		0.00385185	0.000504915
	0.00466667	0.000192568		0.00419476	0.000298561		0.00414815	0.0005966
	0.005	0.000196514		0.00449438	0.000302334		0.00444444	0.00060414
	0.00533333	0.000190677		0.004794	0.000272477		0.00474074	0.000544478
	0.00566667	0.000196298		0.00509364	0.000293481		0.00503704	0.000586449
	0.006	0.000215604		0.00539326	0.000314997		0.00533333	0.000629444
	0.00633333	0.000235311		0.00569288	0.000366524		0.00562963	0.00073241
	0.00666667	0.000248851		0.00599251	0.000359882		0.00592593	0.000719135
	0.007	0.000258976		0.00629213	0.000402644		0.00622222	0.000804584
	0.00733333	0.0002688		0.00659176	0.000384325		0.00651852	0.00076798
	0.00766667	0.000295889		0.00689139	0.000436955		0.00681482	0.000873148
	0.008	0.000328741		0.00719101	0.000512092		0.00711111	0.00102329
	0.00833333	0.000351411		0.00749063	0.00050577		0.0074074	0.00101066
	0.00866667	0.000379642		0.00779027	0.000578933		0.00770371	0.00115686
	0.009	0.000403554		0.00808989	0.000607821		0.008	0.00121458
	0.00933333	0.000409574		0.00838951	0.000619922		0.00829629	0.00123876
	0.00966667	0.000406821		0.00868914	0.000602843		0.0085926	0.00120463
	0.01	0.000400356		0.00898876	0.000608428		0.00888889	0.00121579
	0.0103333	0.000393851		0.00928836	0.000575659		0.00918516	0.00115031
	0.0106667	0.000400863		0.00958804	0.000596693		0.00948151	0.00119234
	0.011	0.000417015		0.00988764	0.000629345		0.00977778	0.00125759
	0.0113333	0.000436739		0.0101872	0.000639642		0.010074	0.00127817
	0.0116667	0.000463082		0.0104869	0.000704407		0.0103704	0.00140758
	0.012	0.000479851		0.0107865	0.000722191		0.0106667	0.00144312
	0.0123333	0.000483372		0.0110861	0.000722189		0.0109629	0.00144312
	0.0126667	0.000493165		0.0113858	0.000725477		0.0112593	0.00144969
	0.013	0.000515059		0.0116854	0.000777495		0.0115556	0.00155363
	0.0133333	0.000534808		0.011985	0.000801166		0.0118518	0.00160093
	0.0136667	0.000548187		0.0122847	0.000819966		0.0121482	0.0016385
	0.014	0.000560321		0.0125843	0.000838742		0.0124444	0.00167602
	0.0143333	0.000579524		0.0128839	0.000854984		0.0127407	0.00170848
	0.0146667	0.000603909		0.0131836	0.000918616		0.0130371	0.00183563
	0.015	0.000611748		0.0134831	0.000921011		0.0133333	0.00184041
	0.0153333	0.000604727		0.0137827	0.000899489		0.0136296	0.00179741
	0.0156667	0.00060277		0.0140824	0.000898135		0.013926	0.0017947
	0.016	0.000611453		0.014382	0.000910656		0.0142222	0.00181972
	0.0163333	0.000627093		0.0146816	0.000938919		0.0145185	0.0018762
	0.0166667	0.000647616		0.0149813	0.000963445		0.0148148	0.00192521
	0.017	0.000662956		0.0152809	0.00100892		0.0151111	0.00201607
	0.0173333	0.000663837		0.0155805	0.000985227		0.0154074	0.00196873
	0.0176667	0.000669648		0.0158802	0.00099241		0.0157037	0.00198309
	0.018	0.000690723		0.0161798	0.0010365		0.016	0.00207119
	0.0183333	0.000710901		0.0164794	0.00106724		0.0162963	0.00213261
	0.0186667	0.000716875		0.0167791	0.0010824		0.0165926	0.00216291
	0.019	0.000712501		0.0170787	0.00105708		0.0168889	0.00211231
	0.0193333	0.000711082		0.0173782	0.00106638		0.0171852	0.0021309
	0.0196667	0.00072551		0.0176779	0.0010646		0.0174815	0.00212735
	0.02	0.000756697		0.0179775	0.00114518		0.0177778	0.00228836
	0.0203333	0.000784268		0.0182771	0.0011724		0.018074	0.00234276
	0.0206667	0.000806578		0.0185768	0.00120234		0.0183704	0.00240258
	0.021	0.000827911		0.0188764	0.00124873		0.0186667	0.00249528
	0.0213333	0.000840613		0.019176	0.00125365		0.0189629	0.00250512
	0.0216667	0.00084839		0.0194757	0.00127341		0.0192593	0.0025446
	0.022	0.000861509		0.0197753	0.0012755		0.0195556	0.00254877
	0.0223333	0.000883091		0.0200749	0.00133005		0.0198518	0.00265778
	0.0226667	0.000906541		0.0203746	0.00134798		0.0201482	0.0026936
	0.023	0.000928146		0.0206742	0.00139788		0.0204444	0.00279332
	0.0233333	0.000946165		0.0209738	0.00140942		0.0207407	0.00281638
	0.0236667	0.000961071		0.0212734	0.00144425		0.0210371	0.00288597
	0.024	0.000966325		0.021573	0.00145224		0.0213333	0.00290195
	0.0243333	0.000967198		0.0218726	0.00143286		0.0216296	0.00286322
	0.0246667	0.000976863		0.0221723	0.00146885		0.021926	0.00293513
	0.025	0.000991126		0.0224719	0.00147408		0.0222222	0.00294558
	0.0253333	0.00101285		0.0227715	0.00151297		0.0225185	0.00302329
	0.0256667	0.0010445		0.0230712	0.00155995		0.0228148	0.00311718
	0.026	0.00106906		0.0233708	0.00161645		0.0231111	0.00323007
	0.0263333	0.00107515		0.0236704	0.00160342		0.0234074	0.00320405
	0.0266667	0.00107245		0.0239701	0.00160943		0.0237037	0.00321606
	0.027	0.00106895		0.0242697	0.00159425		0.024	0.00318571
	0.0273333	0.00107482		0.0245693	0.00159765		0.0242963	0.00319252
	0.0276667	0.00109487		0.0248689	0.00164116		0.0245926	0.00327945
	0.028	0.00111994		0.0251685	0.00167072		0.0248889	0.00333852
	0.0283333	0.00114005		0.0254681	0.00171809		0.0251852	0.00343318
	0.0286667	0.00114897		0.0257678	0.00171413		0.0254815	0.00342526
	0.029	0.00114985		0.0260674	0.00172801		0.0257778	0.00345301
	0.0293333	0.00114995		0.026367	0.00170951		0.026074	0.00341604
	0.0296667	0.00115936		0.0266667	0.00173319		0.0263704	0.00346336
	0.03	0.00117307		0.0269663	0.00176064		0.0266667	0.00351821
	0.0303333	0.00118488		0.0272659	0.00176409		0.0269629	0.0035251
	0.0306667	0.00120192		0.0275656	0.0018004		0.0272593	0.00359766
	0.031	0.00122315		0.0278652	0.00182626		0.0275556	0.00364933
	0.0313333	0.00123673		0.0281648	0.00186525		0.0278518	0.00372724
	0.0316667	0.00123418		0.0284644	0.00184269		0.0281482	0.00368217
	0.032	0.00122768		0.028764	0.00183352		0.0284444	0.00366385
	0.0323333	0.00122448		0.0290636	0.00183553		0.0287407	0.00366786
	0.0326667	0.00122979		0.0293633	0.00182157		0.0290371	0.00363996
	0.033	0.00124892		0.0296629	0.00187926		0.0293333	0.00375523
	0.0333333	0.00126057		0.0299625	0.00189227		0.0296296	0.00378123
	0.0336667	0.00125822		0.0302622	0.00187831		0.029926	0.00375335
	0.034	0.00125927		0.0305618	0.00187915		0.0302222	0.00375501
	0.0343333	0.00126991		0.0308614	0.0018977		0.0305185	0.0037921
	0.0346667	0.0012912		0.0311611	0.00192343		0.0308148	0.0038435
	0.035	0.00132731		0.0314607	0.00198079		0.0311111	0.00395813
	0.0353333	0.00135529		0.0317603	0.00205635		0.0314074	0.00410911
	0.0356667	0.00135312		0.03206	0.00201532		0.0317037	0.00402712
	0.036	0.001348		0.0323596	0.00200881		0.032	0.00401412
	0.0363333	0.00135668		0.0326591	0.00203221		0.0322963	0.00406087
	0.0366667	0.001362		0.0329588	0.0020439		0.0325926	0.00408424
	0.037	0.00136381		0.0332584	0.00202895		0.0328889	0.00405435
	0.0373333	0.00138246		0.033558	0.00205795		0.0331852	0.0041123
	0.0376667	0.00141471		0.0338577	0.00212649		0.0334815	0.00424927
	0.038	0.001442		0.0341573	0.00215335		0.0337778	0.00430294
	0.0383333	0.00145682		0.0344569	0.00219437		0.034074	0.00438491
	0.0386667	0.00145704		0.0347566	0.00217417		0.0343704	0.00434454
	0.039	0.00145687		0.0350562	0.00217488		0.0346667	0.00434597
	0.0393333	0.00147193		0.0353558	0.00219263		0.0349629	0.00438144
	0.0396667	0.00149418		0.0356555	0.00224649		0.0352593	0.00448906
	0.04	0.00150321		0.0359551	0.00225415		0.0355556	0.00450436
	0.0403333	0.00149782		0.0362547	0.00223902		0.0358518	0.00447414
	0.0406667	0.00149819		0.0365543	0.00222936		0.0361482	0.00445484
	0.041	0.00152032		0.0368539	0.00226599		0.0364444	0.00452802
	0.0413333	0.00154765		0.0371535	0.00233483		0.0367407	0.00466558
	0.0416667	0.00155881		0.0374532	0.00232402		0.0370371	0.00464399
	0.042	0.0015639		0.0377528	0.00234356		0.0373333	0.00468303
	0.0423333	0.00157217		0.0380524	0.00234575		0.0376296	0.00468741
	0.0426667	0.00158082		0.0383521	0.00237135		0.037926	0.00473856
	0.043	0.00159995		0.0386517	0.00236967		0.0382222	0.00473521
	0.0433333	0.00163797		0.0389513	0.00246192		0.0385185	0.00491955
	0.0436667	0.00165768		0.039251	0.00250657		0.0388148	0.00500876
	0.044	0.00164255		0.0395506	0.00244294		0.0391111	0.00488162
	0.0443333	0.00163885		0.0398502	0.00243501		0.0394074	0.00486578
	0.0446667	0.00167742		0.0401498	0.00249235		0.0397037	0.00498036
	0.045	0.00172767		0.0404494	0.00261638		0.04	0.00522819
	0.0453333	0.00174173		0.040749	0.00261163		0.0402963	0.00521869
	0.0456667	0.00172523		0.0410487	0.00258128		0.0405926	0.00515806
	0.046	0.0017082		0.0413483	0.00254798		0.0408889	0.00509151
	0.0463333	0.00170721		0.0416479	0.00254301		0.0411852	0.00508159
	0.0466667	0.00172224		0.0419476	0.00258036		0.0414815	0.00515621
	0.047	0.00173343		0.0422472	0.00260056		0.0417778	0.00519657
	0.0473333	0.00173491		0.0425468	0.00258974		0.042074	0.00517496
	0.0476667	0.0017381		0.0428465	0.00260004		0.0423704	0.00519554
	0.048	0.00173856		0.0431461	0.00260932		0.0426667	0.00521409
	0.0483333	0.00173709		0.0434457	0.00258326		0.0429629	0.00516201
	0.0486667	0.0017492		0.0437453	0.00261731		0.0432593	0.00523005
	0.049	0.0017708		0.0440449	0.00264773		0.0435556	0.00529083
	0.0493333	0.00179124		0.0443445	0.00268206		0.0438518	0.00535944
	0.0496667	0.00180028		0.0446442	0.00270524		0.0441482	0.00540575
	0.05	0.00179082		0.0449438	0.00267865		0.0444444	0.00535263
	0.0503333	0.00178178		0.0452434	0.00265206		0.0447407	0.00529949
	0.0506667	0.00178787		0.0455431	0.0026777		0.0450371	0.00535072
	0.051	0.00180078		0.0458427	0.00268947		0.0453333	0.00537424
	0.0513333	0.00182285		0.0461423	0.00271757		0.0456296	0.0054304
	0.0516667	0.00185534		0.046442	0.00278165		0.045926	0.00555845
	0.052	0.00187747		0.0467416	0.00281975		0.0462222	0.00563459
	0.0523333	0.00187883		0.0470412	0.00281187		0.0465185	0.00561883
	0.0526667	0.00187581		0.0473409	0.00279768		0.0468148	0.00559049
	0.053	0.00188162		0.0476404	0.00281586		0.0471111	0.0056268
	0.0533333	0.00189471		0.04794	0.00282844		0.0474074	0.00565195
	0.0536667	0.00191266		0.0482397	0.00286345		0.0477037	0.00572191
	0.054	0.0019274		0.0485393	0.00288824		0.048	0.00577143
	0.0543333	0.00193486		0.0488389	0.00289183		0.0482963	0.00577862
	0.0546667	0.00194538		0.0491386	0.00290445		0.0485926	0.00580384
	0.055	0.00196418		0.0494382	0.00293856		0.0488889	0.00587199
	0.0553333	0.00199164		0.0497378	0.00297023		0.0491852	0.00593527
	0.0556667	0.00202107		0.0500375	0.0030371		0.0494815	0.00606889
	0.056	0.00203464		0.0503371	0.00304779		0.0497778	0.00609026
	0.0563333	0.00204149		0.0506367	0.00304072		0.050074	0.00607613
	0.0566667	0.00206027		0.0509364	0.00308516		0.0503704	0.00616494
	0.057	0.00208302		0.051236	0.00311572		0.0506667	0.006226
	0.0573333	0.0020934		0.0515356	0.00314628		0.0509629	0.00628706
	0.0576667	0.0020842		0.0518352	0.00311668		0.0512593	0.00622793
	0.058	0.00206851		0.0521348	0.00309028		0.0515556	0.00617516
	0.0583333	0.00206127		0.0524344	0.00307876		0.0518518	0.00615215
	0.0586667	0.00206257		0.0527341	0.00308488		0.0521482	0.00616438
	0.059	0.00207223		0.0530337	0.00309196		0.0524444	0.00617853
	0.0593333	0.00208389		0.0533333	0.00312946		0.0527407	0.00625346
	0.0596667	0.00208548		0.053633	0.00311718		0.0530371	0.00622891
	0.06	0.00209315		0.0539326	0.00311378		0.0533333	0.00622213
	0.0603333	0.00211791		0.0542322	0.00317874		0.0536296	0.00635194
	0.0606667	0.00213751		0.0545319	0.00320035		0.053926	0.00639511
	0.061	0.00214396		0.0548315	0.00320944		0.0542222	0.00641328
	0.0613333	0.00214907		0.0551311	0.00320825		0.0545185	0.0064109
	0.0616667	0.00215134		0.0554307	0.00323209		0.0548148	0.00645854
	0.062	0.00214459		0.0557303	0.00319919		0.0551111	0.00639281
	0.0623333	0.00213569		0.0560299	0.00320072		0.0554074	0.00639586
	0.0626667	0.00212905		0.0563296	0.00317736		0.0557037	0.00634917
	0.063	0.00213449		0.0566292	0.00318283		0.056	0.0063601
	0.0633333	0.00215177		0.0569288	0.0032278		0.0562963	0.00644998
	0.0636667	0.0021714		0.0572285	0.00323573		0.0565926	0.00646581
	0.064	0.00219671		0.0575281	0.00329234		0.0568889	0.00657894
	0.0643333	0.0022192		0.0578277	0.00332266		0.0571852	0.00663952
	0.0646667	0.0022287		0.0581274	0.00333994		0.0574815	0.00667406
	0.065	0.00223961		0.058427	0.00333187		0.0577778	0.00665793
	0.0653333	0.00226139		0.0587266	0.00339601		0.058074	0.00678609
	0.0656667	0.00227297		0.0590262	0.00340615		0.0583704	0.00680635
	0.066	0.00227116		0.0593258	0.00339098		0.0586667	0.00677604
	0.0663333	0.00226647		0.0596254	0.0034004		0.0589629	0.00679486
	0.0666667	0.00225493		0.0599251	0.00336867		0.0592593	0.00673146
	0.067	0.00224591		0.0602247	0.00335367		0.0595556	0.00670149
	0.0673333	0.00225545		0.0605243	0.0033614		0.0598518	0.00671694
	0.0676667	0.00228066		0.060824	0.003418		0.0601482	0.00683004
	0.068	0.00230523		0.0611236	0.00344796		0.0604444	0.0068899
	0.0683333	0.00232226		0.0614232	0.00347844		0.0607407	0.00695081
	0.0686667	0.00232988		0.0617229	0.00348939		0.0610371	0.0069727
	0.069	0.00233313		0.0620225	0.00348258		0.0613333	0.00695908
	0.0693333	0.00234729		0.0623221	0.00350469		0.0616296	0.00700326
	0.0696667	0.0023706		0.0626218	0.00355204		0.061926	0.00709788
	0.07	0.00238676		0.0629213	0.00357466		0.0622222	0.00714308
	0.0703333	0.00238981		0.0632209	0.00357875		0.0625185	0.00715126
	0.0706667	0.00238662		0.0635206	0.00356624		0.0628148	0.00712625
	0.071	0.00239168		0.0638202	0.00356811		0.0631111	0.00712999
	0.0713333	0.00239963		0.0641198	0.00360711		0.0634074	0.00720794
	0.0716667	0.00239465		0.0644195	0.00357477		0.0637037	0.00714329
	0.072	0.00240183		0.0647191	0.0035707		0.064	0.00713516
	0.0723333	0.00243765		0.0650187	0.00365414		0.0642963	0.00730189
	0.0726667	0.00246626		0.0653184	0.00370561		0.0645926	0.00740476
	0.073	0.00246021		0.065618	0.00369038		0.0648889	0.00737432
	0.0733333	0.00244044		0.0659176	0.0036332		0.0651852	0.00726005
	0.0736667	0.00244648		0.0662173	0.00364453		0.0654815	0.0072827
	0.074	0.00247684		0.0665169	0.00371519		0.0657778	0.0074239
	0.0743333	0.00249832		0.0668164	0.00374416		0.066074	0.00748179
	0.0746667	0.00249934		0.0671161	0.00374408		0.0663704	0.00748163
	0.075	0.00249563		0.0674157	0.00372137		0.0666667	0.00743625
	0.0753333	0.00249386		0.0677153	0.00374468		0.0669629	0.00748282
	0.0756667	0.00248578		0.068015	0.00371023		0.0672593	0.00741399
	0.076	0.00248814		0.0683146	0.00370745		0.0675556	0.00740842
	0.0763333	0.00250925		0.0686142	0.00376158		0.0678518	0.0075166
	0.0766667	0.00252584		0.0689139	0.00378243		0.0681482	0.00755827
	0.077	0.00252216		0.0692135	0.00378582		0.0684444	0.00756504
	0.0773333	0.00251249		0.0695131	0.00373618		0.0687407	0.00746584
	0.0776667	0.00251669		0.0698128	0.00377424		0.0690371	0.00754189
	0.078	0.00252535		0.0701124	0.00377288		0.0693333	0.00753917
	0.0783333	0.00253209		0.070412	0.0037893		0.0696296	0.00757198
	0.0786667	0.00254012		0.0707116	0.00379816		0.069926	0.00758969
	0.079	0.00255296		0.0710112	0.0038121		0.0702222	0.00761755
	0.0793333	0.00256785		0.0713108	0.00385218		0.0705185	0.00769764
	0.0796667	0.00257782		0.0716105	0.00384715		0.0708148	0.00768758
	0.08	0.00258354		0.0719101	0.0038768		0.0711111	0.00774683
	0.0803333	0.00258877		0.0722097	0.00385675		0.0714074	0.00770678
	0.0806667	0.00260573		0.0725094	0.00389845		0.0717037	0.0077901
	0.081	0.0026329		0.072809	0.00393662		0.072	0.00786638
	0.0813333	0.00265787		0.0731086	0.00398112		0.0722963	0.0079553
	0.0816667	0.0026757		0.0734083	0.00400333		0.0725926	0.00799967
	0.082	0.00268472		0.0737079	0.00402111		0.0728889	0.0080352
	0.0823333	0.00268396		0.0740075	0.0040173		0.0731852	0.0080276
	0.0826667	0.00268441		0.0743071	0.00400256		0.0734815	0.00799813
	0.083	0.00269638		0.0746067	0.00403859		0.0737778	0.00807013
	0.0833333	0.00271664		0.0749063	0.00405287		0.074074	0.00809866
	0.0836667	0.00273581		0.075206	0.00410949		0.0743704	0.00821181
	0.084	0.00274855		0.0755056	0.0040967		0.0746667	0.00818625
	0.0843333	0.00276302		0.0758052	0.00414188		0.0749629	0.00827653
	0.0846667	0.00276721		0.0761049	0.00415087		0.0752593	0.00829451
	0.085	0.00275258		0.0764045	0.00411279		0.0755556	0.00821841
	0.0853333	0.00274072		0.0767041	0.00409244		0.0758518	0.00817774
	0.0856667	0.00274564		0.0770038	0.00410026		0.0761482	0.00819337
	0.086	0.0027508		0.0773034	0.00413438		0.0764444	0.00826156
	0.0863333	0.00274451		0.077603	0.00408919		0.0767407	0.00817124
	0.0866667	0.00274645		0.0779027	0.0041078		0.0770371	0.00820843
[truncated: 28,240 more rows]

## Sheet: Figure 4d
Figure 4d
[truncated: 130,598 more rows]

[truncated: 66 more sheets: Figure 4e, Figure 4f, Supp. Fig. 2a, Supp. Fig. 2b, Supp. Fig. 2c, Supp. Fig. 3a, Supp. Fig. 3b, Supp. Fig. 4b, Supp. Fig. 4d, Supp. Fig. 4f, Supp. Fig. 5a, Supp. Fig. 5b, Supp. Fig. 5c, Supp. Fig. 5d, Supp. Fig. 6b, Supp. Fig. 6c, Supp. Fig. 6d, Supp. Fig. 6e, Supp. Fig. 7a, Supp. Fig. 7b …]
